# Supplementary material for: Holothuria (Mertensiothuria) viridiaurantia sp. nov. (Holothuriida, Holothuriidae), a new sea cucumber from the Eastern Pacific Ocean revealed by morphology and DNA barcoding
Source: Zookeys. 2019 Dec 2;893:1–19. doi: 10.3897/zookeys.893.36013 (PMC6901621; doi:10.3897/zookeys.893.36013)
Supplement: XML Treatment for Holothuria (Mertensiothuria) viridiaurantia [file zookeys.893.36013-treatment1.xml]

<!DOCTYPE tp:taxon-treatment
  PUBLIC "-//TaxonX//DTD Taxonomic Treatment Publishing DTD v0 20100105//EN" "tax-treatment-NSO.dtd">
<tp:taxon-treatment xmlns:tp="http://www.plazi.org/taxpub"><tp:treatment-meta><kwd-group><label>Taxon classification</label><kwd><named-content xmlns:xlink="http://www.w3.org/1999/xlink" content-type="kingdom">Animalia</named-content></kwd><kwd><named-content xmlns:xlink="http://www.w3.org/1999/xlink" content-type="order">Holothuriida</named-content></kwd><kwd><named-content xmlns:xlink="http://www.w3.org/1999/xlink" content-type="family">Holothuriidae</named-content></kwd></kwd-group><mixed-citation publication-type="journal"><person-group><name><surname>Borrero-Pérez</surname><given-names>Giomar Helena</given-names></name><name><surname>Vanegas-González</surname><given-names>María Juliana</given-names></name></person-group><article-title><italic><tp:taxon-name><tp:taxon-name-part taxon-name-part-type="genus" reg="Holothuria">Holothuria</tp:taxon-name-part></tp:taxon-name></italic> (<italic><tp:taxon-name><tp:taxon-name-part taxon-name-part-type="genus" reg="Holothuria"/><tp:taxon-name-part taxon-name-part-type="subgenus" reg="Mertensiothuria">Mertensiothuria</tp:taxon-name-part></tp:taxon-name></italic>) <italic><tp:taxon-name><tp:taxon-name-part taxon-name-part-type="genus" reg="Holothuria"/><tp:taxon-name-part taxon-name-part-type="subgenus" reg="Mertensiothuria"/><tp:taxon-name-part taxon-name-part-type="species" reg="viridiaurantia">viridiaurantia</tp:taxon-name-part></tp:taxon-name></italic> sp. nov. (Holothuriida, <tp:taxon-name><tp:taxon-name-part taxon-name-part-type="family">Holothuriidae</tp:taxon-name-part></tp:taxon-name>), a new sea cucumber from the Eastern Pacific Ocean revealed by morphology and DNA barcoding</article-title><source>Zookeys</source><day>02</day><month>12</month><year>2019</year><volume>893</volume><fpage>1</fpage><lpage>19</lpage><pub-id pub-id-type="doi">10.3897/zookeys.893.36013</pub-id></mixed-citation></tp:treatment-meta><tp:nomenclature><tp:taxon-name><object-id xmlns:xlink="http://www.w3.org/1999/xlink" content-type="arpha" xlink:type="simple">77F1DEDC-BA5E-5BD9-8111-10420E6A5C86</object-id>
                <tp:taxon-name-part taxon-name-part-type="genus" reg="Holothuria">Holothuria</tp:taxon-name-part> (<tp:taxon-name-part taxon-name-part-type="subgenus" reg="Mertensiothuria">Mertensiothuria</tp:taxon-name-part>) <tp:taxon-name-part taxon-name-part-type="species" reg="viridiaurantia">viridiaurantia</tp:taxon-name-part><object-id xmlns:xlink="http://www.w3.org/1999/xlink" content-type="zoobank" xlink:type="simple">http://zoobank.org/3CF88C56-4A82-4758-B74A-395DF68C7F68</object-id></tp:taxon-name><tp:taxon-status xmlns:xlink="http://www.w3.org/1999/xlink" xlink:type="simple">sp. nov.</tp:taxon-status><xref ref-type="fig" rid="F1">Figures 1</xref><xref ref-type="fig" rid="F2">, 2</xref><xref ref-type="fig" rid="F3">, 3</xref><xref ref-type="fig" rid="F4">, 4</xref><xref ref-type="fig" rid="F5">, 5</xref><xref ref-type="fig" rid="F6">, 6</xref><xref ref-type="fig" rid="F7">, 7</xref><xref ref-type="table" rid="T1">; Tables 1</xref><xref ref-type="table" rid="T2">, 2</xref><xref ref-type="table" rid="T3">, 3</xref><tp:nomenclature-citation-list><tp:nomenclature-citation><tp:taxon-name>
                    <tp:taxon-name-part taxon-name-part-type="genus" reg="Holothuria">Holothuria</tp:taxon-name-part> (<tp:taxon-name-part taxon-name-part-type="subgenus" reg="Mertensiothuria">Mertensiothuria</tp:taxon-name-part>) <tp:taxon-name-part taxon-name-part-type="species" reg="hilla">hilla</tp:taxon-name-part></tp:taxon-name><comment><xref ref-type="bibr" rid="B38">Solís-Marín et al. 2009</xref>: 110–111, fig. 30A–G; <xref ref-type="bibr" rid="B36">Santos-Beltrán and Salazar-Silva 2011</xref>: fig. 2A; <xref ref-type="bibr" rid="B14">Honey-Escandón et al. 2012</xref>; <xref ref-type="bibr" rid="B39">Sotelo-Casas et al. 2015</xref>: 3–4, figs 2E, 3(4–8), 4(4–6); <xref ref-type="bibr" rid="B29">Molina et al. 2015</xref>: fig. 3C.</comment></tp:nomenclature-citation></tp:nomenclature-citation-list></tp:nomenclature><tp:treatment-sec sec-type="material" id="SECID0EU5AE"><title>Material examined.</title><p><bold><italic>Holotype</italic></bold>: INV EQU4309, one specimen, total length 70 mm; collected in La Viuda rocky reef, Gulf of Cupica, northern Chocó, Colombia (<named-content xmlns:xlink="http://www.w3.org/1999/xlink" content-type="dwc:verbatimCoordinates" xlink:type="simple"><named-content content-type="geo-json" specific-use="{&#34;type&#34;:&#34;Point&#34;,&#34;coordinates&#34;:[-77.499750,6.633020]}" id="NCID0EC6AE" xlink:type="simple">6°37.9812'N, 77°29.985'W</named-content></named-content>), by G. Borrero, 24Oct 2016; at 15 m depth under rocks and attached; GenBank nucleotide sequences <abbrev xmlns:xlink="http://www.w3.org/1999/xlink" xlink:title="cytochrome oxidase I" id="ABBRID0EH6AE" xlink:type="simple">COI</abbrev><ext-link xmlns:xlink="http://www.w3.org/1999/xlink" ext-link-type="gen" xlink:href="MK477997" xlink:type="simple">MK477997</ext-link> and 16S <ext-link xmlns:xlink="http://www.w3.org/1999/xlink" ext-link-type="gen" xlink:href="MK477991" xlink:type="simple">MK477991</ext-link> (Fig. <xref ref-type="fig" rid="F2">2A–D</xref>). <bold><italic>Paratype</italic></bold>: INV EQU4234, one specimen, total length 35 mm; collected in El Faro rocky reef, Cabo Marzo, northern Chocó, Colombia (<named-content xmlns:xlink="http://www.w3.org/1999/xlink" content-type="dwc:verbatimCoordinates" xlink:type="simple"><named-content content-type="geo-json" specific-use="{&#34;type&#34;:&#34;Point&#34;,&#34;coordinates&#34;:[-77.689960,6.824670]}" id="NCID0EAAAG" xlink:type="simple">6°49.4802'N, 77°41.3976'W</named-content></named-content>), by M.J. Vanegas, 24 April 2016; at 13 m depth under rocks and attached; GenBank nucleotide sequences 16S <ext-link xmlns:xlink="http://www.w3.org/1999/xlink" ext-link-type="gen" xlink:href="MK477992" xlink:type="simple">MK477992</ext-link> (Fig. <xref ref-type="fig" rid="F2">2E</xref>); <bold><italic>Paratype</italic></bold>: INV EQU4312, one specimen, total length 25 mm; collected in Morromico rocky reef, Gulf of Tribugá, northern Chocó, Colombia (<named-content xmlns:xlink="http://www.w3.org/1999/xlink" content-type="dwc:verbatimCoordinates" xlink:type="simple"><named-content content-type="geo-json" specific-use="{&#34;type&#34;:&#34;Point&#34;,&#34;coordinates&#34;:[-77.310710,5.871990]}" id="NCID0EUAAG" xlink:type="simple">5°52.3194'N, 77°18.6426'W</named-content></named-content>), by G. Borrero, 20 Oct 2016; at 10 m depth under rocks; GenBank nucleotide sequences <abbrev xmlns:xlink="http://www.w3.org/1999/xlink" xlink:title="cytochrome oxidase I" id="ABBRID0EZAAG" xlink:type="simple">COI</abbrev><ext-link xmlns:xlink="http://www.w3.org/1999/xlink" ext-link-type="gen" xlink:href="MK477998" xlink:type="simple">MK477998</ext-link> (Fig. <xref ref-type="fig" rid="F2">2F</xref>).</p><fig id="F2" position="float" orientation="portrait"><object-id xmlns:xlink="http://www.w3.org/1999/xlink" content-type="doi" xlink:type="simple">10.3897/zookeys.893.36013.figure2</object-id><object-id xmlns:xlink="http://www.w3.org/1999/xlink" content-type="arpha" xlink:type="simple">A16D2C38-9659-592C-A35E-857E5DB8C493</object-id><label>Figure 2.</label><caption><p>Type specimens of <tp:taxon-name><tp:taxon-name-part taxon-name-part-type="genus" reg="Holothuria">Holothuria</tp:taxon-name-part> (<tp:taxon-name-part taxon-name-part-type="subgenus" reg="Mertensiothuria">Mertensiothuria</tp:taxon-name-part>) <tp:taxon-name-part taxon-name-part-type="species" reg="viridiaurantia">viridiaurantia</tp:taxon-name-part></tp:taxon-name> sp. nov. (<bold>A–F</bold>) and comparative material of <tp:taxon-name><tp:taxon-name-part taxon-name-part-type="genus" reg="Holothuria">Holothuria</tp:taxon-name-part> (<tp:taxon-name-part taxon-name-part-type="subgenus" reg="Mertensiothuria">Mertensiothuria</tp:taxon-name-part>) <tp:taxon-name-part taxon-name-part-type="species" reg="hilla">hilla</tp:taxon-name-part></tp:taxon-name> (<bold>G–J</bold>). <bold>A</bold> Dorsal and ventral view of the alive holotype of <tp:taxon-name><tp:taxon-name-part taxon-name-part-type="genus" reg="Holothuria">H.</tp:taxon-name-part> (<tp:taxon-name-part taxon-name-part-type="subgenus" reg="Mertensiothuria">M.</tp:taxon-name-part>) <tp:taxon-name-part taxon-name-part-type="species" reg="viridiaurantia">viridiaurantia</tp:taxon-name-part></tp:taxon-name> sp. nov. from Gulf of Cupica, Northern Chocó, Colombia (INV EQU4309, L = 70 mm) <bold>B</bold> calcareous ring and <bold>C</bold> stone canal and madreporite of the Holotype <bold>D</bold> detail of the preserved holotype tentacles <bold>E</bold> paratype from Cabo Marzo; Northern Chocó, Colombia (INV EQU4234, L = 35 mm) <bold>F</bold> smallest paratype from Gulf of Tribugá, Northern Chocó, Colombia (INV EQU4312, L = 25 mm) <bold>G, H</bold> alive specimen of <tp:taxon-name><tp:taxon-name-part taxon-name-part-type="genus" reg="Holothuria">H.</tp:taxon-name-part> (<tp:taxon-name-part taxon-name-part-type="subgenus" reg="Mertensiothuria">M.</tp:taxon-name-part>) <tp:taxon-name-part taxon-name-part-type="species" reg="hilla">hilla</tp:taxon-name-part></tp:taxon-name> from Cabo Marzo, Northern Chocó, Colombia, and detail of tentacles in the preserved specimen (INV EQU4310, L = 100 mm) <bold>I, J</bold> preserved specimen of <tp:taxon-name><tp:taxon-name-part taxon-name-part-type="genus" reg="Holothuria">H.</tp:taxon-name-part> (<tp:taxon-name-part taxon-name-part-type="subgenus" reg="Mertensiothuria">M.</tp:taxon-name-part>) <tp:taxon-name-part taxon-name-part-type="species" reg="hilla">hilla</tp:taxon-name-part></tp:taxon-name>, same locality as <bold>G, H</bold> and detail of tentacles (INV EQU4311, L = 65 mm). Scale bars: 2 mm (<bold>B, C</bold>); 1 cm (<bold>E, F, I</bold>).</p></caption><graphic xmlns:xlink="http://www.w3.org/1999/xlink" xlink:href="zookeys-893-001-g002.jpg" position="float" orientation="portrait" xlink:type="simple" id="oo_361885.jpg"><uri content-type="original_file" xlink:type="simple">https://binary.pensoft.net/fig/361885</uri></graphic></fig></tp:treatment-sec><tp:treatment-sec sec-type="material" id="SECID0ETEAG"><title>Comparative material</title><p><bold><tp:taxon-name><tp:taxon-name-part taxon-name-part-type="genus" reg="Holothuria">Holothuria</tp:taxon-name-part> (<tp:taxon-name-part taxon-name-part-type="subgenus" reg="Mertensiothuria">Mertensiothuria</tp:taxon-name-part>) <tp:taxon-name-part taxon-name-part-type="species" reg="hilla">hilla</tp:taxon-name-part></tp:taxon-name></bold>: INV EQU4245, one specimen, total length 75 mm; collected in Piedra de Rodrigo rocky reef, Cabo Marzo, northern Chocó, Colombia (<named-content xmlns:xlink="http://www.w3.org/1999/xlink" content-type="dwc:verbatimCoordinates" xlink:type="simple"><named-content content-type="geo-json" specific-use="{&#34;type&#34;:&#34;Point&#34;,&#34;coordinates&#34;:[-77.693580,6.783910]}" id="NCID0ENFAG" xlink:type="simple">6°47.0346'N, 77°41.6148'W</named-content></named-content>), by M.J. Vanegas, 25 April 2016; at 19 m depth under rocks; INV EQU4310, four specimens, total length 70–100 mm; by G. Borrero, 26 Oct 2016; same locality, depth, and habitat as previous; GenBank nucleotide sequences 16S <ext-link xmlns:xlink="http://www.w3.org/1999/xlink" ext-link-type="gen" xlink:href="MK477993" xlink:type="simple">MK477993</ext-link> (Fig. <xref ref-type="fig" rid="F2">2G, H</xref>); INV EQU4311, one specimen, total length 65 mm; by G. Borrero, 26 Oct 2016; same locality, depth, and habitat as previous; GenBank nucleotide sequences <abbrev xmlns:xlink="http://www.w3.org/1999/xlink" xlink:title="cytochrome oxidase I" id="ABBRID0E2FAG" xlink:type="simple">COI</abbrev><ext-link xmlns:xlink="http://www.w3.org/1999/xlink" ext-link-type="gen" xlink:href="MK477996" xlink:type="simple">MK477996</ext-link> and 16S <ext-link xmlns:xlink="http://www.w3.org/1999/xlink" ext-link-type="gen" xlink:href="MK477994" xlink:type="simple">MK477994</ext-link> (Fig. <xref ref-type="fig" rid="F2">2I, J</xref>).</p></tp:treatment-sec><tp:treatment-sec sec-type="diagnosis" id="SECID0ENGAG"><title>Diagnosis.</title><p>Olive-green background with white-orange dorsal papillae, tube feet and tentacles; buttons &gt;75 µm in length; large tentacles with deep indentations; tentacle rods thick, rough and with some perforations; longitudinal muscles without ossicles.</p></tp:treatment-sec><tp:treatment-sec sec-type="description" id="SECID0ESGAG"><title>Description.</title><p>External appearance: medium-sized species, holotype preserved specimen 70 mm long and 21 mm wide; body loaf like (length &lt; 4× diameter) length/width ratio 2.3. Body shape of living ex situ specimen cylindrical in cross-section (Fig. <xref ref-type="fig" rid="F2">2A</xref>), tapering posteriorly and widening anteriorly, ending in a large crown of tentacles. Body wall soft and thin (2–3 mm thick). Anus terminal surrounded by small papillae. Mouth directed ventrally in live and preserved specimens, encircled by large papillae (Fig. <xref ref-type="fig" rid="F2">2A, D</xref>). Large peltate tentacles 20; ca. 5–6 mm total length, and 4–5 mm width shield; with deep indentions 2–3 mm. Few large, long and slender conical papillae scattered on the dorsal surface, although a vague arrangement into four rows is observed, two of them are lateral, where they are a little larger; smaller papillae scattered among the largest. Ventral tube feet cylindrical, large and thick, densely distributed throughout the ventral surface.</p><p><bold><italic>Colour</italic>.</bold> Background of living specimens olive-green; base of the papillae is a light or whitish green that changes to orange from the middle to the ends, however, the tips of the papillae are whitish. Ventral surface similar to dorsum, with orange tube feet and white suckers; tentacles orange, same colour as papillae and tube feet (Fig. <xref ref-type="fig" rid="F2">2A</xref>). Dark brownish green in preserved specimens with papillae, tube feet, and tentacles a dark yellow (Fig. <xref ref-type="fig" rid="F2">2D–F</xref>).</p><p>
                <bold><italic>Internal anatomy.</italic></bold>
              </p><p>Square radial plates in the calcareous ring, 3 mm wide and 3 mm high, with three anterior rounded processes, and posterior margin with shallow rounded indentation; interradial plates slender, 1.5 mm high and 2.5 mm wide, pointed anterior margin and rounded posterior margin (Fig. <xref ref-type="fig" rid="F2">2B</xref>). One free stone canal, 4 mm long, and a helicoidally madreporite, 4 mm long (Fig. <xref ref-type="fig" rid="F2">2C</xref>). Tubular tentacle ampullae, 3–4 mm long and striped coloured. Tube-like polian vesicle, 17 mm long. Longitudinal muscles pair flat, thinner in the middle of each pair, irregularly wide, 3–4 mm wide each band, or 2–2 mm wide, attached, with narrow free edges. Gonads absent. Cuvierian organ present. Right respiratory tree extending to anterior end; left respiratory tree attached to the intestine until the middle of the body.</p><p><bold><italic>Ossicles</italic></bold>: Dorsal and ventral body wall include similar tables and buttons, with dorsal tables taller and dorsal buttons larger than ventral (Table <xref ref-type="table" rid="T2">2</xref>, Fig. <xref ref-type="fig" rid="F3">3A</xref>). Tables disc circular to quadrangular in outline; rim of the disc smooth; with four large central perforations and 7–12 smaller peripheral holes, arranged in one ring; spire with four pillars, single crossbeam, spiny crown with a small central hole (Fig. <xref ref-type="fig" rid="F3">3A</xref>). Dorsal tables 60–81 µm across disc (x- = 68 µm) and 43–54 µm height (x- = 49 µm); ventral tables 57–71 µm across disc (x- = 63 µm) and 40–49 µm height (x- = 44 µm). Buttons with smooth rim but irregular contour, usually with three pairs of holes, sometimes four pairs or three-four unpaired holes (Fig. <xref ref-type="fig" rid="F3">3A</xref>). Dorsal buttons 79–115 µm long (x- = 101 µm); ventral buttons 82–108 long (x- = 94 µm). Dorsal papillae with tables, buttons, button-like plates, rods and at the very tip one small plate and small rods (Table <xref ref-type="table" rid="T2">2</xref>, Fig. <xref ref-type="fig" rid="F4">4A</xref>). Tables and buttons similar in shape and size to the ones in the body wall, although table’s spires are thicker and buttons are larger, up to 130 µm. Rods 167–203 µm long (x- = 187 µm) with distal or median perforations; small plates at the top of the papillae 99–134 µm (x- = 187 µm) and small rods 37–58 µm (x- = 48 µm). Ventral tube feet or pedicels with tables, buttons, plates, and end plates (Table <xref ref-type="table" rid="T2">2</xref>, Figs <xref ref-type="fig" rid="F4">4A</xref>, <xref ref-type="fig" rid="F5">5A</xref>). Tables and buttons similar in shape and size to the ones in ventral body wall, although buttons are larger, up to 140 µm. Plates 105–133 µm long (x- = 117 µm) and 72–129 µm wide (x- = 116 µm); end plates 578–581 µm wide. Tentacles with large and small rods (Table <xref ref-type="table" rid="T2">2</xref>; Fig. <xref ref-type="fig" rid="F5">5A</xref>); large rods are thick plate-like and very rough, usually with perforations at the extremities or along its length, 113–261 µm long and 33–150 µm width. Small rods thin and few spinose (58–107 µm). Longitudinal muscles without ossicles (Fig. <xref ref-type="fig" rid="F5">5A</xref>), as well as in the other internal organs, such as respiratory trees, tentacle ampullae, cloaca, and intestine.</p><fig id="F3" position="float" orientation="portrait"><object-id xmlns:xlink="http://www.w3.org/1999/xlink" content-type="doi" xlink:type="simple">10.3897/zookeys.893.36013.figure3</object-id><object-id xmlns:xlink="http://www.w3.org/1999/xlink" content-type="arpha" xlink:type="simple">FBF8E1D6-8636-51CF-AB46-52148ABB7CCD</object-id><label>Figure 3.</label><caption><p>Ossicle comparison between <tp:taxon-name><tp:taxon-name-part taxon-name-part-type="genus" reg="Holothuria">Holothuria</tp:taxon-name-part> (<tp:taxon-name-part taxon-name-part-type="subgenus" reg="Mertensiothuria">Mertensiothuria</tp:taxon-name-part>) <tp:taxon-name-part taxon-name-part-type="species" reg="viridiaurantia">viridiaurantia</tp:taxon-name-part></tp:taxon-name> sp. nov. and <tp:taxon-name><tp:taxon-name-part taxon-name-part-type="genus" reg="Holothuria">Holothuria</tp:taxon-name-part> (<tp:taxon-name-part taxon-name-part-type="subgenus" reg="Mertensiothuria">Mertensiothuria</tp:taxon-name-part>) <tp:taxon-name-part taxon-name-part-type="species" reg="hilla">hilla</tp:taxon-name-part></tp:taxon-name>. <bold>A</bold> Holotype of <tp:taxon-name><tp:taxon-name-part taxon-name-part-type="genus" reg="Holothuria">H.</tp:taxon-name-part> (<tp:taxon-name-part taxon-name-part-type="subgenus" reg="Mertensiothuria">M.</tp:taxon-name-part>) <tp:taxon-name-part taxon-name-part-type="species" reg="viridiaurantia">viridiaurantia</tp:taxon-name-part></tp:taxon-name> sp. nov. (INV EQU4309, L = 70 mm) <bold>B</bold><tp:taxon-name><tp:taxon-name-part taxon-name-part-type="genus" reg="Holothuria">H.</tp:taxon-name-part> (<tp:taxon-name-part taxon-name-part-type="subgenus" reg="Mertensiothuria">M.</tp:taxon-name-part>) <tp:taxon-name-part taxon-name-part-type="species" reg="hilla">hilla</tp:taxon-name-part></tp:taxon-name> (INV EQU4311, L = 65 mm); showing ossicle set from dorsal body wall (tables, buttons) and ventral body wall (tables, buttons); grey squares indicated in the images are presented enlarged below each image. Scale bar: 100 µm.</p></caption><graphic xmlns:xlink="http://www.w3.org/1999/xlink" xlink:href="zookeys-893-001-g003.jpg" position="float" orientation="portrait" xlink:type="simple" id="oo_361886.jpg"><uri content-type="original_file" xlink:type="simple">https://binary.pensoft.net/fig/361886</uri></graphic></fig><fig id="F4" position="float" orientation="portrait"><object-id xmlns:xlink="http://www.w3.org/1999/xlink" content-type="doi" xlink:type="simple">10.3897/zookeys.893.36013.figure4</object-id><object-id xmlns:xlink="http://www.w3.org/1999/xlink" content-type="arpha" xlink:type="simple">55285FE1-C12F-545A-8FD1-0097836C291A</object-id><label>Figure 4.</label><caption><p><tp:taxon-name><tp:taxon-name-part taxon-name-part-type="genus" reg="Ossicles">Ossicles</tp:taxon-name-part></tp:taxon-name> comparison between <tp:taxon-name><tp:taxon-name-part taxon-name-part-type="genus" reg="Holothuria">Holothuria</tp:taxon-name-part> (<tp:taxon-name-part taxon-name-part-type="subgenus" reg="Mertensiothuria">Mertensiothuria</tp:taxon-name-part>) <tp:taxon-name-part taxon-name-part-type="species" reg="viridiaurantia">viridiaurantia</tp:taxon-name-part></tp:taxon-name> sp. nov. and <tp:taxon-name><tp:taxon-name-part taxon-name-part-type="genus" reg="Holothuria">Holothuria</tp:taxon-name-part> (<tp:taxon-name-part taxon-name-part-type="subgenus" reg="Mertensiothuria">Mertensiothuria</tp:taxon-name-part>) <tp:taxon-name-part taxon-name-part-type="species" reg="hilla">hilla</tp:taxon-name-part></tp:taxon-name>. <bold>A</bold> Holotype of <tp:taxon-name><tp:taxon-name-part taxon-name-part-type="genus" reg="Holothuria">H.</tp:taxon-name-part> (<tp:taxon-name-part taxon-name-part-type="subgenus" reg="Mertensiothuria">M.</tp:taxon-name-part>) <tp:taxon-name-part taxon-name-part-type="species" reg="viridiaurantia">viridiaurantia</tp:taxon-name-part></tp:taxon-name> sp. nov.(INV EQU4309, L = 70 mm <bold>B</bold><tp:taxon-name><tp:taxon-name-part taxon-name-part-type="genus" reg="Holothuria">H.</tp:taxon-name-part> (<tp:taxon-name-part taxon-name-part-type="subgenus" reg="Mertensiothuria">M.</tp:taxon-name-part>) <tp:taxon-name-part taxon-name-part-type="species" reg="hilla">hilla</tp:taxon-name-part></tp:taxon-name> (INV EQU4311, L = 65 mm); showing ossicle set from dorsal papillae (tables, buttons, rods), dorsal papillae tip (showing the plate and small rods at the tip) and tube feet (tables, buttons and supporting plates); grey squares indicated in some images are presented enlarged below each image. Scale bar: 100 µm.</p></caption><graphic xmlns:xlink="http://www.w3.org/1999/xlink" xlink:href="zookeys-893-001-g004.jpg" position="float" orientation="portrait" xlink:type="simple" id="oo_361887.jpg"><uri content-type="original_file" xlink:type="simple">https://binary.pensoft.net/fig/361887</uri></graphic></fig><fig id="F5" position="float" orientation="portrait"><object-id xmlns:xlink="http://www.w3.org/1999/xlink" content-type="doi" xlink:type="simple">10.3897/zookeys.893.36013.figure5</object-id><object-id xmlns:xlink="http://www.w3.org/1999/xlink" content-type="arpha" xlink:type="simple">23E93891-DD5F-519D-AF75-C56C6D0D7EA0</object-id><label>Figure 5.</label><caption><p><tp:taxon-name><tp:taxon-name-part taxon-name-part-type="genus" reg="Ossicles">Ossicles</tp:taxon-name-part></tp:taxon-name> comparison between <tp:taxon-name><tp:taxon-name-part taxon-name-part-type="genus" reg="Holothuria">Holothuria</tp:taxon-name-part> (<tp:taxon-name-part taxon-name-part-type="subgenus" reg="Mertensiothuria">Mertensiothuria</tp:taxon-name-part>) <tp:taxon-name-part taxon-name-part-type="species" reg="viridiaurantia">viridiaurantia</tp:taxon-name-part></tp:taxon-name> sp. nov. and <tp:taxon-name><tp:taxon-name-part taxon-name-part-type="genus" reg="Holothuria">Holothuria</tp:taxon-name-part> (<tp:taxon-name-part taxon-name-part-type="subgenus" reg="Mertensiothuria">Mertensiothuria</tp:taxon-name-part>) <tp:taxon-name-part taxon-name-part-type="species" reg="hilla">hilla</tp:taxon-name-part></tp:taxon-name>. <bold>A</bold> Holotype of <tp:taxon-name><tp:taxon-name-part taxon-name-part-type="genus" reg="Holothuria">H.</tp:taxon-name-part> (<tp:taxon-name-part taxon-name-part-type="subgenus" reg="Mertensiothuria">M.</tp:taxon-name-part>) <tp:taxon-name-part taxon-name-part-type="species" reg="viridiaurantia">viridiaurantia</tp:taxon-name-part></tp:taxon-name> sp. nov. (INV EQU4309, L = 70 mm) <bold>B</bold><tp:taxon-name><tp:taxon-name-part taxon-name-part-type="genus" reg="Holothuria">H.</tp:taxon-name-part> (<tp:taxon-name-part taxon-name-part-type="subgenus" reg="Mertensiothuria">M.</tp:taxon-name-part>) <tp:taxon-name-part taxon-name-part-type="species" reg="hilla">hilla</tp:taxon-name-part></tp:taxon-name> (INV EQU4311, L = 65 mm); showing end plates from tube feet and ossicle set from tentacles (large and small rods) and longitudinal muscles (C's and O's ossicles). Scale bars: 100 µm (except <bold>A</bold> upper).</p></caption><graphic xmlns:xlink="http://www.w3.org/1999/xlink" xlink:href="zookeys-893-001-g005.jpg" position="float" orientation="portrait" xlink:type="simple" id="oo_361888.jpg"><uri content-type="original_file" xlink:type="simple">https://binary.pensoft.net/fig/361888</uri></graphic></fig><table-wrap id="T2" position="float" orientation="portrait"><label>Table 2.</label><caption><p>Comparison of ossicle size in <tp:taxon-name><tp:taxon-name-part taxon-name-part-type="genus" reg="Holothuria">Holothuria</tp:taxon-name-part> (<tp:taxon-name-part taxon-name-part-type="subgenus" reg="Mertensiothuria">Mertensiothuria</tp:taxon-name-part>) <tp:taxon-name-part taxon-name-part-type="species" reg="viridiaurantia">viridiaurantia</tp:taxon-name-part></tp:taxon-name> sp. nov. holotype, juvenile paratype, and <tp:taxon-name><tp:taxon-name-part taxon-name-part-type="genus" reg="Holothuria">H.</tp:taxon-name-part> (<tp:taxon-name-part taxon-name-part-type="subgenus" reg="Mertensiothuria">M.</tp:taxon-name-part>) <tp:taxon-name-part taxon-name-part-type="species" reg="hilla">hilla</tp:taxon-name-part></tp:taxon-name> of similar body size.</p></caption><table id="TID0EIGBG" rules="all"><tbody><tr><th rowspan="3" colspan="1">Characteristics</th><th rowspan="1" colspan="2"><tp:taxon-name><tp:taxon-name-part taxon-name-part-type="genus" reg="Holothuria">H.</tp:taxon-name-part> (<tp:taxon-name-part taxon-name-part-type="subgenus" reg="Mertensiothuria">M.</tp:taxon-name-part>) <tp:taxon-name-part taxon-name-part-type="species" reg="viridiaurantia">viridiaurantia</tp:taxon-name-part></tp:taxon-name> sp. nov. Paratype INV EQU4312</th><th rowspan="1" colspan="2"><tp:taxon-name><tp:taxon-name-part taxon-name-part-type="genus" reg="Holothuria">H.</tp:taxon-name-part> (<tp:taxon-name-part taxon-name-part-type="subgenus" reg="Mertensiothuria">M.</tp:taxon-name-part>) <tp:taxon-name-part taxon-name-part-type="species" reg="viridiaurantia">viridiaurantia</tp:taxon-name-part></tp:taxon-name> sp. nov. Holotype INV EQU4309</th><th rowspan="1" colspan="2"><tp:taxon-name><tp:taxon-name-part taxon-name-part-type="genus" reg="Holothuria">H.</tp:taxon-name-part> (<tp:taxon-name-part taxon-name-part-type="subgenus" reg="Mertensiothuria">M.</tp:taxon-name-part>) <tp:taxon-name-part taxon-name-part-type="species" reg="hilla">hilla</tp:taxon-name-part></tp:taxon-name> INV EQU4311</th></tr><tr><th rowspan="1" colspan="2">L = 25 mm</th><th rowspan="1" colspan="2">L = 70 mm</th><th rowspan="1" colspan="2">L = 65 mm</th></tr><tr><th rowspan="1" colspan="1">Range (µm)</th><th rowspan="1" colspan="1">Average</th><th rowspan="1" colspan="1">Range (µm)</th><th rowspan="1" colspan="1">Average</th><th rowspan="1" colspan="1">Range (µm)</th><th rowspan="1" colspan="1">Average</th></tr><tr><td rowspan="1" colspan="7">
                        <bold>Dorsal body wall</bold>
                      </td></tr><tr><td rowspan="1" colspan="1">Buttons length</td><td rowspan="1" colspan="1">88–119</td><td rowspan="1" colspan="1">99</td><td rowspan="1" colspan="1">79–115</td><td rowspan="1" colspan="1">101</td><td rowspan="1" colspan="1">47–70</td><td rowspan="1" colspan="1">61</td></tr><tr><td rowspan="1" colspan="1">Tables disc diameter</td><td rowspan="1" colspan="1">62–84</td><td rowspan="1" colspan="1">73</td><td rowspan="1" colspan="1">60–81</td><td rowspan="1" colspan="1">68</td><td rowspan="1" colspan="1">51–75</td><td rowspan="1" colspan="1">59</td></tr><tr><td rowspan="1" colspan="1">Tables height</td><td rowspan="1" colspan="1">56–68</td><td rowspan="1" colspan="1">62</td><td rowspan="1" colspan="1">43–54</td><td rowspan="1" colspan="1">49</td><td rowspan="1" colspan="1">35–45</td><td rowspan="1" colspan="1">41</td></tr><tr><td rowspan="1" colspan="1">Width spires</td><td rowspan="1" colspan="1">14–15</td><td rowspan="1" colspan="1">15</td><td rowspan="1" colspan="1">23–31</td><td rowspan="1" colspan="1">29</td><td rowspan="1" colspan="1">21–26</td><td rowspan="1" colspan="1">23</td></tr><tr><td rowspan="1" colspan="7">
                        <bold>Ventral body wall</bold>
                      </td></tr><tr><td rowspan="1" colspan="1">Buttons length</td><td rowspan="1" colspan="1">78–104</td><td rowspan="1" colspan="1">90</td><td rowspan="1" colspan="1">82–108</td><td rowspan="1" colspan="1">94</td><td rowspan="1" colspan="1">50–73</td><td rowspan="1" colspan="1">61</td></tr><tr><td rowspan="1" colspan="1">Tables disc diameter</td><td rowspan="1" colspan="1">54–80</td><td rowspan="1" colspan="1">63</td><td rowspan="1" colspan="1">57–71</td><td rowspan="1" colspan="1">63</td><td rowspan="1" colspan="1">47–61</td><td rowspan="1" colspan="1">53</td></tr><tr><td rowspan="1" colspan="1">Tables height</td><td rowspan="1" colspan="1">45–56</td><td rowspan="1" colspan="1">51</td><td rowspan="1" colspan="1">40–49</td><td rowspan="1" colspan="1">44</td><td rowspan="1" colspan="1">34–44</td><td rowspan="1" colspan="1">39</td></tr><tr><td rowspan="1" colspan="1">Width spires</td><td rowspan="1" colspan="1">9–17</td><td rowspan="1" colspan="1">14</td><td rowspan="1" colspan="1">22–29</td><td rowspan="1" colspan="1">25</td><td rowspan="1" colspan="1">16–20</td><td rowspan="1" colspan="1">18</td></tr><tr><td rowspan="1" colspan="7">
                        <bold>Dorsal papillae</bold>
                      </td></tr><tr><td rowspan="1" colspan="1">Buttons, Buttons-like plates length</td><td rowspan="1" colspan="1">80–111</td><td rowspan="1" colspan="1">99</td><td rowspan="1" colspan="1">106–130</td><td rowspan="1" colspan="1">117</td><td rowspan="1" colspan="1">64–91</td><td rowspan="1" colspan="1">79</td></tr><tr><td rowspan="1" colspan="1">Tables disc diameter</td><td rowspan="1" colspan="1">51–95</td><td rowspan="1" colspan="1">74</td><td rowspan="1" colspan="1">60–82</td><td rowspan="1" colspan="1">71</td><td rowspan="1" colspan="1">48–66</td><td rowspan="1" colspan="1">58</td></tr><tr><td rowspan="1" colspan="1">Tables height</td><td rowspan="1" colspan="1">58–71</td><td rowspan="1" colspan="1">64</td><td rowspan="1" colspan="1">42–62</td><td rowspan="1" colspan="1">52</td><td rowspan="1" colspan="1">43–47</td><td rowspan="1" colspan="1">45</td></tr><tr><td rowspan="1" colspan="1">Width spires</td><td rowspan="1" colspan="1">19–28</td><td rowspan="1" colspan="1">25</td><td rowspan="1" colspan="1">30–42</td><td rowspan="1" colspan="1">36</td><td rowspan="1" colspan="1">20–25</td><td rowspan="1" colspan="1">22</td></tr><tr><td rowspan="1" colspan="1">Rods</td><td rowspan="1" colspan="1">97–168</td><td rowspan="1" colspan="1">143</td><td rowspan="1" colspan="1">167–203</td><td rowspan="1" colspan="1">187</td><td rowspan="1" colspan="1">102–152</td><td rowspan="1" colspan="1">129</td></tr><tr><td rowspan="1" colspan="1">Plates</td><td rowspan="1" colspan="1">–</td><td rowspan="1" colspan="1">-</td><td rowspan="1" colspan="1">99–134</td><td rowspan="1" colspan="1">118</td><td rowspan="1" colspan="1">104–107</td><td rowspan="1" colspan="1">106</td></tr><tr><td rowspan="1" colspan="1">Small Rods</td><td rowspan="1" colspan="1">–</td><td rowspan="1" colspan="1">-</td><td rowspan="1" colspan="1">37–58</td><td rowspan="1" colspan="1">48</td><td rowspan="1" colspan="1">43–67</td><td rowspan="1" colspan="1">57</td></tr><tr><td rowspan="1" colspan="7">
                        <bold>Ventral tube feet</bold>
                      </td></tr><tr><td rowspan="1" colspan="1">Buttons, Buttons-like plates length</td><td rowspan="1" colspan="1">93–116</td><td rowspan="1" colspan="1">105</td><td rowspan="1" colspan="1">91–140</td><td rowspan="1" colspan="1">110</td><td rowspan="1" colspan="1">52–84</td><td rowspan="1" colspan="1">70</td></tr><tr><td rowspan="1" colspan="1">Tables disc diameter</td><td rowspan="1" colspan="1">54–75</td><td rowspan="1" colspan="1">63</td><td rowspan="1" colspan="1">53–73</td><td rowspan="1" colspan="1">61</td><td rowspan="1" colspan="1">41–57</td><td rowspan="1" colspan="1">51</td></tr><tr><td rowspan="1" colspan="1">Tables height</td><td rowspan="1" colspan="1">46–54</td><td rowspan="1" colspan="1">50</td><td rowspan="1" colspan="1">41–51</td><td rowspan="1" colspan="1">45</td><td rowspan="1" colspan="1">34–43</td><td rowspan="1" colspan="1">38</td></tr><tr><td rowspan="1" colspan="1">Width spires</td><td rowspan="1" colspan="1">15–23</td><td rowspan="1" colspan="1">18</td><td rowspan="1" colspan="1">23–31</td><td rowspan="1" colspan="1">28</td><td rowspan="1" colspan="1">17–24</td><td rowspan="1" colspan="1">21</td></tr><tr><td rowspan="1" colspan="1">Plates length</td><td rowspan="1" colspan="1">66–122</td><td rowspan="1" colspan="1">96</td><td rowspan="1" colspan="1">105–133</td><td rowspan="1" colspan="1">117</td><td rowspan="1" colspan="1">76–127</td><td rowspan="1" colspan="1">96</td></tr><tr><td rowspan="1" colspan="1">Plates width</td><td rowspan="1" colspan="1">46–83</td><td rowspan="1" colspan="1">65</td><td rowspan="1" colspan="1">72–129</td><td rowspan="1" colspan="1">116</td><td rowspan="1" colspan="1">68 –99</td><td rowspan="1" colspan="1">84</td></tr><tr><td rowspan="1" colspan="1">End Plates</td><td rowspan="1" colspan="1">391–401</td><td rowspan="1" colspan="1">396</td><td rowspan="1" colspan="1">578–581</td><td rowspan="1" colspan="1">580</td><td rowspan="1" colspan="1">570–584</td><td rowspan="1" colspan="1">577</td></tr><tr><td rowspan="1" colspan="7">
                        <bold>Tentacles</bold>
                      </td></tr><tr><td rowspan="1" colspan="1">Large Rods Length</td><td rowspan="1" colspan="1">132–259</td><td rowspan="1" colspan="1">197</td><td rowspan="1" colspan="1">185–261</td><td rowspan="1" colspan="1">221</td><td rowspan="1" colspan="1">166–267</td><td rowspan="1" colspan="1">227</td></tr><tr><td rowspan="1" colspan="1">Large Rods Width</td><td rowspan="1" colspan="1">21–39</td><td rowspan="1" colspan="1">29</td><td rowspan="1" colspan="1">33–150</td><td rowspan="1" colspan="1">75</td><td rowspan="1" colspan="1">10–27</td><td rowspan="1" colspan="1">18</td></tr><tr><td rowspan="1" colspan="1">Small Rods Length</td><td rowspan="1" colspan="1">37–91</td><td rowspan="1" colspan="1">56</td><td rowspan="1" colspan="1">58–107</td><td rowspan="1" colspan="1">74</td><td rowspan="1" colspan="1">37–65</td><td rowspan="1" colspan="1">47</td></tr><tr><td rowspan="1" colspan="7">
                        <bold>Longitudinal muscle</bold>
                      </td></tr><tr><td rowspan="1" colspan="1">C-O shape ossicles length</td><td rowspan="1" colspan="1">NA</td><td rowspan="1" colspan="1">NA</td><td rowspan="1" colspan="1">NA</td><td rowspan="1" colspan="1">NA</td><td rowspan="1" colspan="1">13–33</td><td rowspan="1" colspan="1">24</td></tr></tbody></table></table-wrap><p><bold><italic>Paratypes</italic></bold>: Juveniles, 35 and 25 mm long, 12 and 8 mm wide respectively (Fig. <xref ref-type="fig" rid="F2">2E, F</xref>). External morphology different to the holotype, which is much larger at 70 mm long. Small dorsal papillae in the four main rows, as described for the holotype; and three rows of tube feet, two lateral and one in the middle of the ventral side which includes two irregular lines of pedicels (Fig. <xref ref-type="fig" rid="F2">2F</xref>). Dorsal and ventral body wall buttons are smaller in the juvenile, although there is not a considerable difference in size; however, in shape they are more rounded at the extremities and frequently present more than three pairs of holes (Table <xref ref-type="table" rid="T2">2</xref>, Fig. <xref ref-type="fig" rid="F6">6A, B</xref>). Tables showed more changes during growth in comparison with buttons: the tables spire are taller and narrower, pointed-like without cross beam clearly noted, with few spines around the top; and the tables disc diameter is larger, with peripheral holes less in number and larger in size in the juvenile (Table <xref ref-type="table" rid="T2">2</xref>, Fig. <xref ref-type="fig" rid="F6">6A, B</xref>). Dorsal papillae and tube feet present similar pattern of change during growth in buttons and tables when comparing the juvenile with the holotype; however, tables in dorsal papillae and tube feet in the juveniles are less pointed-like and one cross beam is clearly noted in most of the tables in comparison with those from the dorsal and ventral body wall (Fig. <xref ref-type="fig" rid="F6">6C, D</xref>). In addition, rods in dorsal papillae are smaller in size; it was not possible to observe the small plates and rods at the very top of the papillae. Supporting plates and end plates in the tube feet are also smaller in the juvenile (Table <xref ref-type="table" rid="T2">2</xref>, Fig. <xref ref-type="fig" rid="F6">6D, E</xref>). Tentacle rods are not well developed in the paratype, being almost similar in length but less thick than those of the holotype, however, they are thicker than those in the <tp:taxon-name><tp:taxon-name-part taxon-name-part-type="genus" reg="Holothuria">H.</tp:taxon-name-part> (<tp:taxon-name-part taxon-name-part-type="subgenus" reg="Mertensiothuria">M.</tp:taxon-name-part>) <tp:taxon-name-part taxon-name-part-type="species" reg="hilla">hilla</tp:taxon-name-part></tp:taxon-name> individual of 65 mm in length (Table <xref ref-type="table" rid="T2">2</xref>, Figs <xref ref-type="fig" rid="F5">5A, B</xref>; <xref ref-type="fig" rid="F6">6F</xref>).</p><fig id="F6" position="float" orientation="portrait"><object-id xmlns:xlink="http://www.w3.org/1999/xlink" content-type="doi" xlink:type="simple">10.3897/zookeys.893.36013.figure6</object-id><object-id xmlns:xlink="http://www.w3.org/1999/xlink" content-type="arpha" xlink:type="simple">ED0B3B8F-EA62-5276-A45A-6F90B915837F</object-id><label>Figure 6.</label><caption><p>Ossicles of the juvenile paratype of <tp:taxon-name><tp:taxon-name-part taxon-name-part-type="genus" reg="Holothuria">Holothuria</tp:taxon-name-part> (<tp:taxon-name-part taxon-name-part-type="subgenus" reg="Mertensiothuria">Mertensiothuria</tp:taxon-name-part>) <tp:taxon-name-part taxon-name-part-type="species" reg="viridiaurantia">viridiaurantia</tp:taxon-name-part></tp:taxon-name> sp. nov. (INV EQU4312, L = 25 mm). <bold>A</bold> Dorsal body wall (tables, buttons) <bold>B</bold> ventral body wall (tables, buttons) <bold>C</bold> dorsal papillae (tables, buttons, rods) <bold>D</bold> tube feet (tables, buttons, supporting plates) <bold>E</bold> tube feet (end plate) <bold>F</bold> tentacles (large and thick rods, small rods). Scale bars: 100 µm.</p></caption><graphic xmlns:xlink="http://www.w3.org/1999/xlink" xlink:href="zookeys-893-001-g006.jpg" position="float" orientation="portrait" xlink:type="simple" id="oo_361889.jpg"><uri content-type="original_file" xlink:type="simple">https://binary.pensoft.net/fig/361889</uri></graphic></fig></tp:treatment-sec><tp:treatment-sec sec-type="etymology" id="SECID0ESLBG"><title>Etymology.</title><p>From the Latin <italic>viridis</italic> (green) and <italic>aurantius</italic> (orange-coloured), referring to the living colour with olive-green background and orange-white papillae, tube feet, and tentacles (feminine).</p></tp:treatment-sec><tp:treatment-sec sec-type="distribution" id="SECID0E3LBG"><title>Distribution.</title><p><tp:taxon-name><tp:taxon-name-part taxon-name-part-type="genus" reg="Holothuria">Holothuria</tp:taxon-name-part> (<tp:taxon-name-part taxon-name-part-type="subgenus" reg="Mertensiothuria">Mertensiothuria</tp:taxon-name-part>) <tp:taxon-name-part taxon-name-part-type="species" reg="viridiaurantia">viridiaurantia</tp:taxon-name-part></tp:taxon-name> sp. nov. is known and confirmed along the Eastern Pacific from Mexico (as <tp:taxon-name><tp:taxon-name-part taxon-name-part-type="genus" reg="Holothuria">Holothuria</tp:taxon-name-part> (<tp:taxon-name-part taxon-name-part-type="subgenus" reg="Mertensiothuria">Mertensiothuria</tp:taxon-name-part>) <tp:taxon-name-part taxon-name-part-type="species" reg="hilla">hilla</tp:taxon-name-part></tp:taxon-name>, <xref ref-type="bibr" rid="B38">Solís-Marín et al. 2009</xref>; <xref ref-type="bibr" rid="B36">Santos-Beltrán and Salazar-Silva 2011</xref>; <xref ref-type="bibr" rid="B14">Honey-Escandón et al. 2012</xref>; <xref ref-type="bibr" rid="B39">Sotelo-Casas et al. 2015</xref>), Panama (as <tp:taxon-name><tp:taxon-name-part taxon-name-part-type="genus" reg="Holothuria">H.</tp:taxon-name-part> (<tp:taxon-name-part taxon-name-part-type="subgenus" reg="Mertensiothuria">M.</tp:taxon-name-part>) <tp:taxon-name-part taxon-name-part-type="species" reg="hilla">hilla</tp:taxon-name-part></tp:taxon-name>, <xref ref-type="bibr" rid="B29">Molina et al. 2015</xref>) and Colombia (present study) (Fig. <xref ref-type="fig" rid="F1">1</xref>). However, a GenBank sequence of one specimen from Kerala coast, India (Accession number <ext-link xmlns:xlink="http://www.w3.org/1999/xlink" ext-link-type="gen" xlink:href="KP780302.1" xlink:type="simple">KP780302.1</ext-link>) suggests that the new species could have a wider geographical distribution across the Indian Ocean and the Pacific Ocean to the Central and Tropical Eastern Pacific, like <tp:taxon-name><tp:taxon-name-part taxon-name-part-type="genus" reg="Holothuria">H.</tp:taxon-name-part> (<tp:taxon-name-part taxon-name-part-type="subgenus" reg="Mertensiothuria">M.</tp:taxon-name-part>) <tp:taxon-name-part taxon-name-part-type="species" reg="hilla">hilla</tp:taxon-name-part></tp:taxon-name> (Fig. <xref ref-type="fig" rid="F1">1C</xref>). However, it was not possible to review the specimen belonging to the sequence, so colouration and morphological characteristics described in the present paper should be reviewed and confirmed. Notably, images of green-coloured <tp:taxon-name><tp:taxon-name-part taxon-name-part-type="genus" reg="Holothuria">H.</tp:taxon-name-part> (<tp:taxon-name-part taxon-name-part-type="subgenus" reg="Mertensiothuria">M.</tp:taxon-name-part>) <tp:taxon-name-part taxon-name-part-type="species" reg="hilla">hilla</tp:taxon-name-part></tp:taxon-name> from the Philippines are presented by <xref ref-type="bibr" rid="B10">Dolorosa et al. (2017</xref>; Fig. <xref ref-type="fig" rid="F2">2J</xref>).</p></tp:treatment-sec><tp:treatment-sec sec-type="habitat" id="SECID0ERPBG"><title>Habitat.</title><p><tp:taxon-name><tp:taxon-name-part taxon-name-part-type="genus" reg="Holothuria">Holothuria</tp:taxon-name-part> (<tp:taxon-name-part taxon-name-part-type="subgenus" reg="Mertensiothuria">Mertensiothuria</tp:taxon-name-part>) <tp:taxon-name-part taxon-name-part-type="species" reg="viridiaurantia">viridiaurantia</tp:taxon-name-part></tp:taxon-name> sp. nov. is associated with rocky bottoms from the intertidal to 15 m depth (<xref ref-type="bibr" rid="B29">Molina et al. 2015</xref>; present study). Specimens collected in Colombia were found attached under medium rocks, differing from <tp:taxon-name><tp:taxon-name-part taxon-name-part-type="genus" reg="Holothuria">H.</tp:taxon-name-part> (<tp:taxon-name-part taxon-name-part-type="subgenus" reg="Mertensiothuria">M.</tp:taxon-name-part>) <tp:taxon-name-part taxon-name-part-type="species" reg="hilla">hilla</tp:taxon-name-part></tp:taxon-name> which were found under rocks but on a sandy substrate instead of a rocky substrate. <tp:taxon-name><tp:taxon-name-part taxon-name-part-type="genus" reg="Holothuria">Holothuria</tp:taxon-name-part> (<tp:taxon-name-part taxon-name-part-type="subgenus" reg="Mertensiothuria">M.</tp:taxon-name-part>) <tp:taxon-name-part taxon-name-part-type="species" reg="viridiaurantia">viridiaurantia</tp:taxon-name-part></tp:taxon-name> sp. nov. was collected in three different rocky reefs in the northern Chocó, whereas <tp:taxon-name><tp:taxon-name-part taxon-name-part-type="genus" reg="Holothuria">H.</tp:taxon-name-part> (<tp:taxon-name-part taxon-name-part-type="subgenus" reg="Mertensiothuria">M.</tp:taxon-name-part>) <tp:taxon-name-part taxon-name-part-type="species" reg="hilla">hilla</tp:taxon-name-part></tp:taxon-name> was found only in one, during both collection trips in 2016. Several specimens of <tp:taxon-name><tp:taxon-name-part taxon-name-part-type="genus" reg="Holothuria">H.</tp:taxon-name-part> (<tp:taxon-name-part taxon-name-part-type="subgenus" reg="Mertensiothuria">M.</tp:taxon-name-part>) <tp:taxon-name-part taxon-name-part-type="species" reg="hilla">hilla</tp:taxon-name-part></tp:taxon-name> were found regenerating new anterior ends, this was not observed in specimens of the new species.</p></tp:treatment-sec><tp:treatment-sec sec-type="conservation status" id="SECID0EBSBG"><title>Conservation status.</title><p>As the specimens of <tp:taxon-name><tp:taxon-name-part taxon-name-part-type="genus" reg="Holothuria">Holothuria</tp:taxon-name-part> (<tp:taxon-name-part taxon-name-part-type="subgenus" reg="Mertensiothuria">Mertensiothuria</tp:taxon-name-part>) <tp:taxon-name-part taxon-name-part-type="species" reg="viridiaurantia">viridiaurantia</tp:taxon-name-part></tp:taxon-name> sp. nov. were previously assigned to <tp:taxon-name><tp:taxon-name-part taxon-name-part-type="genus" reg="Holothuria">H.</tp:taxon-name-part> (<tp:taxon-name-part taxon-name-part-type="subgenus" reg="Mertensiothuria">M.</tp:taxon-name-part>) <tp:taxon-name-part taxon-name-part-type="species" reg="hilla">hilla</tp:taxon-name-part></tp:taxon-name>, the conservation status of this species must be considered. Currently <tp:taxon-name><tp:taxon-name-part taxon-name-part-type="genus" reg="Holothuria">H.</tp:taxon-name-part> (<tp:taxon-name-part taxon-name-part-type="subgenus" reg="Mertensiothuria">M.</tp:taxon-name-part>) <tp:taxon-name-part taxon-name-part-type="species" reg="hilla">hilla</tp:taxon-name-part></tp:taxon-name> is included in the IUCN Red List in the category of Least Concern, and in addition, it is classified as a low-value species (about USD3 kg<sup>-1</sup> dried in the Philippines) among commercially important sea cucumbers of the world (<xref ref-type="bibr" rid="B32">Purcell et al. 2012</xref>). There is no fishery reports of <tp:taxon-name><tp:taxon-name-part taxon-name-part-type="genus" reg="Holothuria">H.</tp:taxon-name-part> (<tp:taxon-name-part taxon-name-part-type="subgenus" reg="Mertensiothuria">M.</tp:taxon-name-part>) <tp:taxon-name-part taxon-name-part-type="species" reg="hilla">hilla</tp:taxon-name-part></tp:taxon-name> in the Eastern Pacific Ocean, however, <tp:taxon-name><tp:taxon-name-part taxon-name-part-type="genus" reg="Holothuria">H.</tp:taxon-name-part> (<tp:taxon-name-part taxon-name-part-type="subgenus" reg="Mertensiothuria">M.</tp:taxon-name-part>) <tp:taxon-name-part taxon-name-part-type="species" reg="hilla">hilla</tp:taxon-name-part></tp:taxon-name> is fished commercially in the Philippines, Indonesia and Madagascar, that could include the new species considering the potential wider distribution of <tp:taxon-name><tp:taxon-name-part taxon-name-part-type="genus" reg="Holothuria">H.</tp:taxon-name-part> (<tp:taxon-name-part taxon-name-part-type="subgenus" reg="Mertensiothuria">M.</tp:taxon-name-part>) <tp:taxon-name-part taxon-name-part-type="species" reg="viridiaurantia">viridiaurantia</tp:taxon-name-part></tp:taxon-name> sp. nov.</p></tp:treatment-sec><tp:treatment-sec sec-type="remarks" id="SECID0EBVBG"><title>Remarks.</title><p>The new species was previously assigned to <tp:taxon-name><tp:taxon-name-part taxon-name-part-type="genus" reg="Holothuria">Holothuria</tp:taxon-name-part> (<tp:taxon-name-part taxon-name-part-type="subgenus" reg="Mertensiothuria">Mertensiothuria</tp:taxon-name-part>) <tp:taxon-name-part taxon-name-part-type="species" reg="hilla">hilla</tp:taxon-name-part></tp:taxon-name> (<xref ref-type="bibr" rid="B38">Solís-Marín et al. 2009</xref>; <xref ref-type="bibr" rid="B36">Santos-Beltrán and Salazar-Silva 2011</xref>; <xref ref-type="bibr" rid="B14">Honey-Escandón et al. 2012</xref>; <xref ref-type="bibr" rid="B29">Molina et al. 2015</xref>; <xref ref-type="bibr" rid="B39">Sotelo-Casas et al. 2015</xref>), however there is no mention of the distinct and striking colouration of the specimens reported in those papers in comparison with <tp:taxon-name><tp:taxon-name-part taxon-name-part-type="genus" reg="Holothuria">H.</tp:taxon-name-part> (<tp:taxon-name-part taxon-name-part-type="subgenus" reg="Mertensiothuria">M.</tp:taxon-name-part>) <tp:taxon-name-part taxon-name-part-type="species" reg="hilla">hilla</tp:taxon-name-part></tp:taxon-name>. Perhaps the identification of this species was based on the similar external appearance (shape of the body and papillae) and apparent similar ossicles at first sight; without regard to the colouration, which has been traditionally considered to be intra-specific variability in echinoderms. However, recent research demonstrates that it can be a diagnostic characteristic, for example in the species complex <tp:taxon-name><tp:taxon-name-part taxon-name-part-type="genus" reg="Holothuria">H.</tp:taxon-name-part> (<tp:taxon-name-part taxon-name-part-type="subgenus" reg="Thymiosycia">T.</tp:taxon-name-part>) <tp:taxon-name-part taxon-name-part-type="species" reg="impatiens">impatiens</tp:taxon-name-part></tp:taxon-name> (<xref ref-type="bibr" rid="B26">Michonneau 2015</xref>); this subject requires careful and exhaustive study, especially the purpose of colouration in sea cucumbers (<xref ref-type="bibr" rid="B5">Clark 1922</xref>; <xref ref-type="bibr" rid="B26">Michonneau 2015</xref>). In this study, a detailed revision of specimens from the new species and <tp:taxon-name><tp:taxon-name-part taxon-name-part-type="genus" reg="Holothuria">H.</tp:taxon-name-part> (<tp:taxon-name-part taxon-name-part-type="subgenus" reg="Mertensiothuria">M.</tp:taxon-name-part>) <tp:taxon-name-part taxon-name-part-type="species" reg="hilla">hilla</tp:taxon-name-part></tp:taxon-name>, showed not only the colouration as a diagnostic feature, but also the size and shape of the tentacles, which are larger and with deeper indentations in the new species (Fig. <xref ref-type="fig" rid="F2">2</xref>). In reference to the ossicles, although similar in shape at first sight, a detailed revision showed several diagnostic characteristics: 1) differences in the size of the complete ossicle sets from the dorsal and ventral body wall, dorsal papillae and tube feet; specifically, the tables are taller and thicker with wider discs and the buttons are larger in the new species, in both juvenile and large specimens (Table <xref ref-type="table" rid="T2">2</xref>; Figs <xref ref-type="fig" rid="F3">3</xref>–<xref ref-type="fig" rid="F6">6</xref>); size of the buttons is the most diagnostic trait for the species; 2) the size and shape of the tentacle rods, being wide (plate-like), thick and very rough, and with some perforations in the new species compared to slender rods in <tp:taxon-name><tp:taxon-name-part taxon-name-part-type="genus" reg="Holothuria">H.</tp:taxon-name-part> (<tp:taxon-name-part taxon-name-part-type="subgenus" reg="Mertensiothuria">M.</tp:taxon-name-part>) <tp:taxon-name-part taxon-name-part-type="species" reg="hilla">hilla</tp:taxon-name-part></tp:taxon-name> (Table <xref ref-type="table" rid="T2">2</xref>; Figs <xref ref-type="fig" rid="F5">5A, B</xref>, <xref ref-type="fig" rid="F6">6F</xref>); 3) longitudinal muscle ossicles are absent in the new species, contrary to <tp:taxon-name><tp:taxon-name-part taxon-name-part-type="genus" reg="Holothuria">H.</tp:taxon-name-part> (<tp:taxon-name-part taxon-name-part-type="subgenus" reg="Mertensiothuria">M.</tp:taxon-name-part>) <tp:taxon-name-part taxon-name-part-type="species" reg="hilla">hilla</tp:taxon-name-part></tp:taxon-name> (Table <xref ref-type="table" rid="T2">2</xref>; Fig. <xref ref-type="fig" rid="F5">5A, B</xref>). In general, the morphological structures of the new species are thicker and stronger than those of <tp:taxon-name><tp:taxon-name-part taxon-name-part-type="genus" reg="Holothuria">H.</tp:taxon-name-part> (<tp:taxon-name-part taxon-name-part-type="subgenus" reg="Mertensiothuria">M.</tp:taxon-name-part>) <tp:taxon-name-part taxon-name-part-type="species" reg="hilla">hilla</tp:taxon-name-part></tp:taxon-name>, which is a more delicate species. Among the morphological characteristics of the new species, the absence of ossicles in the longitudinal muscles, larger size of the perforated plates of the tube feet, and size and shape of the tentacle ossicles, match those considered by <xref ref-type="bibr" rid="B34">Samyn and Massin (2003)</xref> for excluding <italic><tp:taxon-name><tp:taxon-name-part taxon-name-part-type="genus" reg="Holothuria">Holothuria</tp:taxon-name-part> <tp:taxon-name-part taxon-name-part-type="species" reg="arenacava">arenacava</tp:taxon-name-part></tp:taxon-name></italic> and <italic><tp:taxon-name><tp:taxon-name-part taxon-name-part-type="genus" reg="Holothuria">Holothuria</tp:taxon-name-part> <tp:taxon-name-part taxon-name-part-type="species" reg="platei">platei</tp:taxon-name-part></tp:taxon-name></italic> from <italic><tp:taxon-name><tp:taxon-name-part taxon-name-part-type="genus" reg="Mertensiothuria">Mertensiothuria</tp:taxon-name-part></tp:taxon-name></italic>. However, the decision for including the new species in this subgenus was made based on the mtDNA evidence.</p></tp:treatment-sec><tp:treatment-sec sec-type="description" id="SECID0EO2BG"><title>Molecular characteristics.</title><p>We obtained <abbrev xmlns:xlink="http://www.w3.org/1999/xlink" xlink:title="cytochrome oxidase I" id="ABBRID0EU2BG" xlink:type="simple">COI</abbrev> and 16S sequence data from three specimens of <tp:taxon-name><tp:taxon-name-part taxon-name-part-type="genus" reg="Holothuria">Holothuria</tp:taxon-name-part> (<tp:taxon-name-part taxon-name-part-type="subgenus" reg="Mertensiothuria">Mertensiothuria</tp:taxon-name-part>) <tp:taxon-name-part taxon-name-part-type="species" reg="viridiaurantia">viridiaurantia</tp:taxon-name-part></tp:taxon-name> sp. nov. and two of <tp:taxon-name><tp:taxon-name-part taxon-name-part-type="genus" reg="Holothuria">Holothuria</tp:taxon-name-part> (<tp:taxon-name-part taxon-name-part-type="subgenus" reg="Mertensiothuria">Mertensiothuria</tp:taxon-name-part>) <tp:taxon-name-part taxon-name-part-type="species" reg="hilla">hilla</tp:taxon-name-part></tp:taxon-name> from the rocky reef in northern Chocó, Colombia. Specimens of <tp:taxon-name><tp:taxon-name-part taxon-name-part-type="genus" reg="Holothuria">H.</tp:taxon-name-part> (<tp:taxon-name-part taxon-name-part-type="subgenus" reg="Mertensiothuria">M.</tp:taxon-name-part>) <tp:taxon-name-part taxon-name-part-type="species" reg="viridiaurantia">viridiaurantia</tp:taxon-name-part></tp:taxon-name> sp. nov. from Colombia (type specimens) were recovered in a well-supported clade, separated from <tp:taxon-name><tp:taxon-name-part taxon-name-part-type="genus" reg="Holothuria">H.</tp:taxon-name-part> (<tp:taxon-name-part taxon-name-part-type="subgenus" reg="Mertensiothuria">M.</tp:taxon-name-part>) <tp:taxon-name-part taxon-name-part-type="species" reg="hilla">hilla</tp:taxon-name-part></tp:taxon-name> for both, <abbrev xmlns:xlink="http://www.w3.org/1999/xlink" xlink:title="cytochrome oxidase I" id="ABBRID0EQ4BG" xlink:type="simple">COI</abbrev> and 16S genes (Fig. <xref ref-type="fig" rid="F7">7</xref>). Two sequences, derived from one specimen from Mexico (GenBank Accession No. <ext-link xmlns:xlink="http://www.w3.org/1999/xlink" ext-link-type="gen" xlink:href="JN207616" xlink:type="simple">JN207616</ext-link>–<abbrev xmlns:xlink="http://www.w3.org/1999/xlink" xlink:title="cytochrome oxidase I" id="ABBRID0E44BG" xlink:type="simple">COI</abbrev> and <ext-link xmlns:xlink="http://www.w3.org/1999/xlink" ext-link-type="gen" xlink:href="JN207515" xlink:type="simple">JN207515</ext-link>–16S) and one from India (<ext-link xmlns:xlink="http://www.w3.org/1999/xlink" ext-link-type="gen" xlink:href="KP780302" xlink:type="simple">KP780302</ext-link>–<abbrev xmlns:xlink="http://www.w3.org/1999/xlink" xlink:title="cytochrome oxidase I" id="ABBRID0EL5BG" xlink:type="simple">COI</abbrev>), were recovered in the same clade as type specimens from Colombia. However, different tree topologies for <abbrev xmlns:xlink="http://www.w3.org/1999/xlink" xlink:title="cytochrome oxidase I" id="ABBRID0EP5BG" xlink:type="simple">COI</abbrev> and 16S sequence data were recovered. For <abbrev xmlns:xlink="http://www.w3.org/1999/xlink" xlink:title="cytochrome oxidase I" id="ABBRID0ET5BG" xlink:type="simple">COI</abbrev><tp:taxon-name><tp:taxon-name-part taxon-name-part-type="genus" reg="Holothuria">H.</tp:taxon-name-part> (<tp:taxon-name-part taxon-name-part-type="subgenus" reg="Mertensiothuria">M.</tp:taxon-name-part>) <tp:taxon-name-part taxon-name-part-type="species" reg="viridiaurantia">viridiaurantia</tp:taxon-name-part></tp:taxon-name> sp. nov. appears sister to <tp:taxon-name><tp:taxon-name-part taxon-name-part-type="genus" reg="Holothuria">H.</tp:taxon-name-part> (<tp:taxon-name-part taxon-name-part-type="subgenus" reg="Mertensiothuria">M.</tp:taxon-name-part>) <tp:taxon-name-part taxon-name-part-type="species" reg="hilla">hilla</tp:taxon-name-part></tp:taxon-name>, with <tp:taxon-name><tp:taxon-name-part taxon-name-part-type="genus" reg="Holothuria">H.</tp:taxon-name-part> (<tp:taxon-name-part taxon-name-part-type="subgenus" reg="Merthensiothuria">M.</tp:taxon-name-part>) <tp:taxon-name-part taxon-name-part-type="species" reg="leucospilota">leucospilota</tp:taxon-name-part></tp:taxon-name> positioned sister to them (Fig. <xref ref-type="fig" rid="F7">7A</xref>). However, for 16S <tp:taxon-name><tp:taxon-name-part taxon-name-part-type="genus" reg="Holothuria">H.</tp:taxon-name-part> (<tp:taxon-name-part taxon-name-part-type="subgenus" reg="Mertensiothuria">M.</tp:taxon-name-part>) <tp:taxon-name-part taxon-name-part-type="species" reg="hilla">hilla</tp:taxon-name-part></tp:taxon-name> and <tp:taxon-name><tp:taxon-name-part taxon-name-part-type="genus" reg="Holothuria">H.</tp:taxon-name-part> (<tp:taxon-name-part taxon-name-part-type="subgenus" reg="Merthensiothuria">M.</tp:taxon-name-part>) <tp:taxon-name-part taxon-name-part-type="species" reg="leucospilota">leucospilota</tp:taxon-name-part></tp:taxon-name> appeared as sister species with <tp:taxon-name><tp:taxon-name-part taxon-name-part-type="genus" reg="Holothuria">H.</tp:taxon-name-part> (<tp:taxon-name-part taxon-name-part-type="subgenus" reg="Mertensiothuria">M.</tp:taxon-name-part>) <tp:taxon-name-part taxon-name-part-type="species" reg="viridiaurantia">viridiaurantia</tp:taxon-name-part></tp:taxon-name> sp. nov. as sister clade (Fig. <xref ref-type="fig" rid="F7">7B</xref>). Species from <tp:taxon-name><tp:taxon-name-part taxon-name-part-type="genus" reg="Thymiosycia">Thymiosycia</tp:taxon-name-part></tp:taxon-name> subgenus appear separated from <tp:taxon-name><tp:taxon-name-part taxon-name-part-type="genus" reg="Mertensiothuria">Mertensiothuria</tp:taxon-name-part></tp:taxon-name> subgenus for both genes and all tree reconstruction methods (Fig. <xref ref-type="fig" rid="F7">7A, B</xref>). Evidence for species status of <tp:taxon-name><tp:taxon-name-part taxon-name-part-type="genus" reg="Holothuria">H.</tp:taxon-name-part> (<tp:taxon-name-part taxon-name-part-type="subgenus" reg="Mertensiothuria">M.</tp:taxon-name-part>) <tp:taxon-name-part taxon-name-part-type="species" reg="viridiaurantia">viridiaurantia</tp:taxon-name-part></tp:taxon-name> sp. nov. comes from the <abbrev xmlns:xlink="http://www.w3.org/1999/xlink" xlink:title="cytochrome oxidase I" id="ABBRID0ESCAI" xlink:type="simple">COI</abbrev> and 16S genetic distances. Inter-specific distances between the two previously recognised <italic><tp:taxon-name><tp:taxon-name-part taxon-name-part-type="genus" reg="Mertensiothuria">Mertensiothuria</tp:taxon-name-part></tp:taxon-name></italic> species included in the analysis is 17.7% for <abbrev xmlns:xlink="http://www.w3.org/1999/xlink" xlink:title="cytochrome oxidase I" id="ABBRID0E4CAI" xlink:type="simple">COI</abbrev> and 13.9% for 16S; and distances between the new species and them are 16.7 and 15.6% for <abbrev xmlns:xlink="http://www.w3.org/1999/xlink" xlink:title="cytochrome oxidase I" id="ABBRID0EBDAI" xlink:type="simple">COI</abbrev> and 12.5 and 11.8% for 16S; inter-specific distances among species of <italic><tp:taxon-name><tp:taxon-name-part taxon-name-part-type="genus" reg="Mertensiothuria">Mertensiothuria</tp:taxon-name-part></tp:taxon-name></italic> and <italic><tp:taxon-name><tp:taxon-name-part taxon-name-part-type="genus" reg="Thymiosycia">Thymiosycia</tp:taxon-name-part></tp:taxon-name></italic> showed larger values (Table <xref ref-type="table" rid="T3">3</xref>). In addition, intra-specific distances for <tp:taxon-name><tp:taxon-name-part taxon-name-part-type="genus" reg="Holothuria">H.</tp:taxon-name-part> (<tp:taxon-name-part taxon-name-part-type="subgenus" reg="Mertensiothuria">M.</tp:taxon-name-part>) <tp:taxon-name-part taxon-name-part-type="species" reg="viridiaurantia">viridiaurantia</tp:taxon-name-part></tp:taxon-name> sp. nov. were 1.31% for <abbrev xmlns:xlink="http://www.w3.org/1999/xlink" xlink:title="cytochrome oxidase I" id="ABBRID0EFEAI" xlink:type="simple">COI</abbrev> and 0.5% for 16S, the lowest values in all the species analysed. Intra-specific distances for <tp:taxon-name><tp:taxon-name-part taxon-name-part-type="genus" reg="Holothuria">H.</tp:taxon-name-part> (<tp:taxon-name-part taxon-name-part-type="subgenus" reg="Mertensiothuria">M.</tp:taxon-name-part>) <tp:taxon-name-part taxon-name-part-type="species" reg="hilla">hilla</tp:taxon-name-part></tp:taxon-name> (13.8% for <abbrev xmlns:xlink="http://www.w3.org/1999/xlink" xlink:title="cytochrome oxidase I" id="ABBRID0EXEAI" xlink:type="simple">COI</abbrev> and 7.9% for 16S) could be showing a species complex, similar to what was described by <xref ref-type="bibr" rid="B26">Michonneau (2015)</xref> for <tp:taxon-name><tp:taxon-name-part taxon-name-part-type="genus" reg="Holothuria">H.</tp:taxon-name-part> (<tp:taxon-name-part taxon-name-part-type="subgenus" reg="Thymiosycia">T.</tp:taxon-name-part>) <tp:taxon-name-part taxon-name-part-type="species" reg="impatiens">impatiens</tp:taxon-name-part></tp:taxon-name>, which is also recovered here with 8.8% for 16S, including one specimen identified as <tp:taxon-name><tp:taxon-name-part taxon-name-part-type="genus" reg="Holothuria">H.</tp:taxon-name-part> (<tp:taxon-name-part taxon-name-part-type="subgenus" reg="Thymiosycia">T.</tp:taxon-name-part>) <tp:taxon-name-part taxon-name-part-type="uncertainty-rank">aff.</tp:taxon-name-part> <tp:taxon-name-part taxon-name-part-type="species" reg="impatiens">impatiens</tp:taxon-name-part></tp:taxon-name> (Table <xref ref-type="table" rid="T3">3</xref>). Lower intraspecific distance for <abbrev xmlns:xlink="http://www.w3.org/1999/xlink" xlink:title="cytochrome oxidase I" id="ABBRID0ECGAI" xlink:type="simple">COI</abbrev> (0.9%) for <tp:taxon-name><tp:taxon-name-part taxon-name-part-type="genus" reg="Holothuria">H.</tp:taxon-name-part> (<tp:taxon-name-part taxon-name-part-type="subgenus" reg="Thymiosycia">T.</tp:taxon-name-part>) <tp:taxon-name-part taxon-name-part-type="species" reg="impatiens">impatiens</tp:taxon-name-part></tp:taxon-name> is explained because the sequence for <abbrev xmlns:xlink="http://www.w3.org/1999/xlink" xlink:title="cytochrome oxidase I" id="ABBRID0EUGAI" xlink:type="simple">COI</abbrev> was not available for this specimen. There is, therefore, strong molecular evidence that <tp:taxon-name><tp:taxon-name-part taxon-name-part-type="genus" reg="Holothuria">H.</tp:taxon-name-part> (<tp:taxon-name-part taxon-name-part-type="subgenus" reg="Mertensiothuria">M.</tp:taxon-name-part>) <tp:taxon-name-part taxon-name-part-type="species" reg="viridiaurantia">viridiaurantia</tp:taxon-name-part></tp:taxon-name> sp. nov. is an undescribed species different from <tp:taxon-name><tp:taxon-name-part taxon-name-part-type="genus" reg="Holothuria">H.</tp:taxon-name-part> (<tp:taxon-name-part taxon-name-part-type="subgenus" reg="Mertensiothuria">M.</tp:taxon-name-part>) <tp:taxon-name-part taxon-name-part-type="species" reg="hilla">hilla</tp:taxon-name-part></tp:taxon-name>, a finding also supported by the morphological characteristics described previously.</p><fig id="F7" position="float" orientation="portrait"><object-id xmlns:xlink="http://www.w3.org/1999/xlink" content-type="doi" xlink:type="simple">10.3897/zookeys.893.36013.figure7</object-id><object-id xmlns:xlink="http://www.w3.org/1999/xlink" content-type="arpha" xlink:type="simple">472032F3-FFBF-5BEB-AD24-B9E29FFD1B2C</object-id><label>Figure 7.</label><caption><p>Bayesian inference tree of mitochondrial genes of the specimens analysed for the present study. <bold>A</bold><abbrev xmlns:xlink="http://www.w3.org/1999/xlink" xlink:title="cytochrome oxidase I" id="ABBRID0E5HAI" xlink:type="simple">COI</abbrev><bold>B</bold> 16S. The numbers on the nodes indicate Neighbour Joining (bootstrap %) / Maximum Likelihood (bootstrap %) / Bayesian posterior probability. Hyphen (-) indicates nodes not supported in some trees. Sequences from Colombia obtained in this study include the catalogue number at the <abbrev xmlns:xlink="http://www.w3.org/1999/xlink" content-type="institution" xlink:title="Historia Natural Marina de Colombia" id="ABBRID0EEIAI" xlink:type="simple">MHNMC</abbrev> - INVEMAR (INV EQU); GenBank ascension number is included for the other sequences (see Table <xref ref-type="table" rid="T1">1</xref>).</p></caption><graphic xmlns:xlink="http://www.w3.org/1999/xlink" xlink:href="zookeys-893-001-g007.jpg" position="float" orientation="portrait" xlink:type="simple" id="oo_361890.jpg"><uri content-type="original_file" xlink:type="simple">https://binary.pensoft.net/fig/361890</uri></graphic></fig><table-wrap id="T3" position="float" orientation="portrait"><label>Table 3.</label><caption><p>Kimura 2 parameter distances (%) within specimens of <tp:taxon-name><tp:taxon-name-part taxon-name-part-type="genus" reg="Holothuria">Holothuria</tp:taxon-name-part> (<tp:taxon-name-part taxon-name-part-type="subgenus" reg="Mertensiothuria">Mertensiothuria</tp:taxon-name-part>) <tp:taxon-name-part taxon-name-part-type="species" reg="viridiaurantia">viridiaurantia</tp:taxon-name-part></tp:taxon-name> sp. nov. and between the <italic><tp:taxon-name><tp:taxon-name-part taxon-name-part-type="genus" reg="Holothuria">Holothuria</tp:taxon-name-part></tp:taxon-name></italic> species included in the analysis. <abbrev xmlns:xlink="http://www.w3.org/1999/xlink" xlink:title="cytochrome oxidase I" id="ABBRID0EQJAI" xlink:type="simple">COI</abbrev> distances are below diagonal and 16S distances above. The numbers in bold lettering along the diagonal represent average within species distances for <abbrev xmlns:xlink="http://www.w3.org/1999/xlink" xlink:title="cytochrome oxidase I" id="ABBRID0EUJAI" xlink:type="simple">COI</abbrev> and 16S (<abbrev xmlns:xlink="http://www.w3.org/1999/xlink" xlink:title="cytochrome oxidase I" id="ABBRID0EYJAI" xlink:type="simple">COI</abbrev> / 16S).</p></caption><table id="TID0E4LAI" rules="all"><tbody><tr><th rowspan="1" colspan="2">Species</th><th rowspan="1" colspan="1">1</th><th rowspan="1" colspan="1">2</th><th rowspan="1" colspan="1">3</th><th rowspan="1" colspan="1">4</th><th rowspan="1" colspan="1">5</th><th rowspan="1" colspan="1">6</th></tr><tr><td rowspan="1" colspan="1">
                        <bold>1</bold>
                      </td><td rowspan="1" colspan="1"><tp:taxon-name><tp:taxon-name-part taxon-name-part-type="genus" reg="Holothuria">H.</tp:taxon-name-part> (<tp:taxon-name-part taxon-name-part-type="subgenus" reg="Mertensiothuria">M.</tp:taxon-name-part>) <tp:taxon-name-part taxon-name-part-type="species" reg="viridiaurantia">viridiaurantia</tp:taxon-name-part></tp:taxon-name> sp.nov.</td><td rowspan="1" colspan="1">
                        <bold>1.3 / 0.5</bold>
                      </td><td rowspan="1" colspan="1">12.5</td><td rowspan="1" colspan="1">11.8</td><td rowspan="1" colspan="1">15.7</td><td rowspan="1" colspan="1">13.5</td><td rowspan="1" colspan="1">32.6</td></tr><tr><td rowspan="1" colspan="1">
                        <bold>2</bold>
                      </td><td rowspan="1" colspan="1">
                        <tp:taxon-name><tp:taxon-name-part taxon-name-part-type="genus" reg="Holothuria">H.</tp:taxon-name-part> (<tp:taxon-name-part taxon-name-part-type="subgenus" reg="Mertensiothuria">M.</tp:taxon-name-part>) <tp:taxon-name-part taxon-name-part-type="species" reg="hilla">hilla</tp:taxon-name-part></tp:taxon-name>
                      </td><td rowspan="1" colspan="1">16.7</td><td rowspan="1" colspan="1">
                        <bold>13.8 / 7.9</bold>
                      </td><td rowspan="1" colspan="1">13.9</td><td rowspan="1" colspan="1">19.4</td><td rowspan="1" colspan="1">16.3</td><td rowspan="1" colspan="1">33.9</td></tr><tr><td rowspan="1" colspan="1">
                        <bold>3</bold>
                      </td><td rowspan="1" colspan="1">
                        <tp:taxon-name><tp:taxon-name-part taxon-name-part-type="genus" reg="Holothuria">H.</tp:taxon-name-part> (<tp:taxon-name-part taxon-name-part-type="subgenus" reg="Merthensiothuria">M.</tp:taxon-name-part>) <tp:taxon-name-part taxon-name-part-type="species" reg="leucospilota">leucospilota</tp:taxon-name-part></tp:taxon-name>
                      </td><td rowspan="1" colspan="1">15.6</td><td rowspan="1" colspan="1">17.7</td><td rowspan="1" colspan="1">
                        <bold>1.9 / 1.6</bold>
                      </td><td rowspan="1" colspan="1">19.4</td><td rowspan="1" colspan="1">17.2</td><td rowspan="1" colspan="1">34.8</td></tr><tr><td rowspan="1" colspan="1">
                        <bold>4</bold>
                      </td><td rowspan="1" colspan="1">
                        <tp:taxon-name><tp:taxon-name-part taxon-name-part-type="genus" reg="Holothuria">H.</tp:taxon-name-part> (<tp:taxon-name-part taxon-name-part-type="subgenus" reg="Thymiosycia">T.</tp:taxon-name-part>) <tp:taxon-name-part taxon-name-part-type="species" reg="impatiens">impatiens</tp:taxon-name-part></tp:taxon-name>
                      </td><td rowspan="1" colspan="1">21.3</td><td rowspan="1" colspan="1">21.5</td><td rowspan="1" colspan="1">21.8</td><td rowspan="1" colspan="1">
                        <bold>0.9/ 8.8</bold>
                      </td><td rowspan="1" colspan="1">15.5</td><td rowspan="1" colspan="1">33.2</td></tr><tr><td rowspan="1" colspan="1">
                        <bold>5</bold>
                      </td><td rowspan="1" colspan="1">
                        <tp:taxon-name><tp:taxon-name-part taxon-name-part-type="genus" reg="Holothuria">H.</tp:taxon-name-part> (<tp:taxon-name-part taxon-name-part-type="subgenus" reg="Thymiosycia">T.</tp:taxon-name-part>) <tp:taxon-name-part taxon-name-part-type="species" reg="arenicola">arenicola</tp:taxon-name-part></tp:taxon-name>
                      </td><td rowspan="1" colspan="1">18.0</td><td rowspan="1" colspan="1">19.9</td><td rowspan="1" colspan="1">17.6</td><td rowspan="1" colspan="1">19.4</td><td rowspan="1" colspan="1">
                        <bold>nc / nc</bold>
                      </td><td rowspan="1" colspan="1">34.3</td></tr><tr><td rowspan="1" colspan="1">
                        <bold>6</bold>
                      </td><td rowspan="1" colspan="1">
                        <italic><tp:taxon-name><tp:taxon-name-part taxon-name-part-type="genus" reg="Isostichopus">Isostichopus</tp:taxon-name-part> <tp:taxon-name-part taxon-name-part-type="species" reg="fuscus">fuscus</tp:taxon-name-part></tp:taxon-name></italic>
                      </td><td rowspan="1" colspan="1">24.4</td><td rowspan="1" colspan="1">22.5</td><td rowspan="1" colspan="1">24.0</td><td rowspan="1" colspan="1">24.5</td><td rowspan="1" colspan="1">20.7</td><td rowspan="1" colspan="1">
                        <bold>nc / nc</bold>
                      </td></tr></tbody></table></table-wrap></tp:treatment-sec><tp:treatment-sec><!--Section generated to contain objects referenced in tp:taxon-treatment.--><fig id="F1" position="float" orientation="portrait"><object-id xmlns:xlink="http://www.w3.org/1999/xlink" content-type="doi" xlink:type="simple">10.3897/zookeys.893.36013.figure1</object-id><object-id xmlns:xlink="http://www.w3.org/1999/xlink" content-type="arpha" xlink:type="simple">E8844119-FE6B-5E00-9B70-503BA25E8413</object-id><label>Figure 1.</label><caption><p>Maps showing the geographic distribution of <tp:taxon-name><tp:taxon-name-part taxon-name-part-type="genus" reg="Holothuria">Holothuria</tp:taxon-name-part> (<tp:taxon-name-part taxon-name-part-type="subgenus" reg="Mertensiothuria">Mertensiothuria</tp:taxon-name-part>) <tp:taxon-name-part taxon-name-part-type="species" reg="viridiaurantia">viridiaurantia</tp:taxon-name-part></tp:taxon-name> sp. nov. <bold>A, B</bold> Detailed distribution in Chocó, Colombia; the triangle indicates the only locality were <tp:taxon-name><tp:taxon-name-part taxon-name-part-type="genus" reg="Holothuria">H.</tp:taxon-name-part> (<tp:taxon-name-part taxon-name-part-type="subgenus" reg="Mertensiothuria">Mertensiothuria</tp:taxon-name-part>) <tp:taxon-name-part taxon-name-part-type="species" reg="hilla">hilla</tp:taxon-name-part></tp:taxon-name> specimens were collected <bold>C</bold> Wider distribution of <tp:taxon-name><tp:taxon-name-part taxon-name-part-type="genus" reg="Holothuria">H.</tp:taxon-name-part> (<tp:taxon-name-part taxon-name-part-type="subgenus" reg="Mertensiothuria">M.</tp:taxon-name-part>) <tp:taxon-name-part taxon-name-part-type="species" reg="viridiaurantia">viridiaurantia</tp:taxon-name-part></tp:taxon-name> sp. nov. showing other localities from Panama and Mexico where the species have been identified through photographs, and the locality in India from where the GenBank sequence <ext-link xmlns:xlink="http://www.w3.org/1999/xlink" ext-link-type="gen" xlink:href="KP780302" xlink:type="simple">KP780302</ext-link> originated. Colombian localities are represented by exact coordinates, and all other localities were derived from specific localities mentioned in the literature.</p></caption><graphic xmlns:xlink="http://www.w3.org/1999/xlink" xlink:href="zookeys-893-001-g001.jpg" position="float" orientation="portrait" xlink:type="simple" id="oo_361884.jpg"><uri content-type="original_file" xlink:type="simple">https://binary.pensoft.net/fig/361884</uri></graphic></fig><table-wrap id="T1" position="float" orientation="portrait"><label>Table 1.</label><caption><p>Specimens of <tp:taxon-name><tp:taxon-name-part taxon-name-part-type="genus" reg="Holothuria">Holothuria</tp:taxon-name-part> (<tp:taxon-name-part taxon-name-part-type="subgenus" reg="Mertensiothuria">Mertensiothuria</tp:taxon-name-part>) <tp:taxon-name-part taxon-name-part-type="species" reg="viridiaurantia">viridiaurantia</tp:taxon-name-part></tp:taxon-name> sp. nov. from Colombia and GenBank sequences analysed for the partial cytochrome oxidase subunit 1 (<abbrev xmlns:xlink="http://www.w3.org/1999/xlink" xlink:title="cytochrome oxidase I" id="ABBRID0EHDAE" xlink:type="simple">COI</abbrev>) and/or 16S genes. Sequence-Voucher Location column includes the origin of the sequences according to the GenBank references where they have been generated; sequences from this study include the catalogue number at the <abbrev xmlns:xlink="http://www.w3.org/1999/xlink" content-type="institution" xlink:title="Historia Natural Marina de Colombia" id="ABBRID0ELDAE" xlink:type="simple">MHNMC</abbrev>-INVEMAR (INV EQU). An asterisk (*) in the species column indicates changes in the GenBank ID, where the sequences were previously identified as <tp:taxon-name><tp:taxon-name-part taxon-name-part-type="genus" reg="Holothuria">H.</tp:taxon-name-part> (<tp:taxon-name-part taxon-name-part-type="subgenus" reg="Mertensiothuria">Mertensiothuria</tp:taxon-name-part>) <tp:taxon-name-part taxon-name-part-type="species" reg="hilla">hilla</tp:taxon-name-part></tp:taxon-name>.</p></caption><table id="TID0EVRAG" rules="all"><tbody><tr><th rowspan="2" colspan="1">Species</th><th rowspan="1" colspan="2">GenBank Accession number</th><th rowspan="2" colspan="1">Sequence-Voucher, Location</th><th rowspan="2" colspan="1">Reference</th></tr><tr><th rowspan="1" colspan="1">
                <abbrev xmlns:xlink="http://www.w3.org/1999/xlink" xlink:title="cytochrome oxidase I" id="ABBRID0EUEAE" xlink:type="simple">COI</abbrev>
              </th><th rowspan="1" colspan="1">16S</th></tr><tr><td rowspan="3" colspan="1"><tp:taxon-name><tp:taxon-name-part taxon-name-part-type="genus" reg="Holothuria">H.</tp:taxon-name-part> (<tp:taxon-name-part taxon-name-part-type="subgenus" reg="Mertensiothuria">M.</tp:taxon-name-part>) <tp:taxon-name-part taxon-name-part-type="species" reg="viridiaurantia">viridiaurantia</tp:taxon-name-part></tp:taxon-name> sp. nov.</td><td rowspan="1" colspan="1">
                <ext-link xmlns:xlink="http://www.w3.org/1999/xlink" ext-link-type="gen" xlink:href="MK477997" xlink:type="simple">MK477997</ext-link>
              </td><td rowspan="1" colspan="1">
                <ext-link xmlns:xlink="http://www.w3.org/1999/xlink" ext-link-type="gen" xlink:href="MK477991" xlink:type="simple">MK477991</ext-link>
              </td><td rowspan="1" colspan="1">Colombia (Pacific) Holotype (INV EQU4309)</td><td rowspan="1" colspan="1">
                <bold>This study</bold>
              </td></tr><tr><td rowspan="1" colspan="1">
                <ext-link xmlns:xlink="http://www.w3.org/1999/xlink" ext-link-type="gen" xlink:href="MK477998" xlink:type="simple">MK477998</ext-link>
              </td><td rowspan="1" colspan="1">–</td><td rowspan="1" colspan="1">Colombia (Pacific) Paratype (INV EQU4312)</td><td rowspan="1" colspan="1">
                <bold>This study</bold>
              </td></tr><tr><td rowspan="1" colspan="1">–</td><td rowspan="1" colspan="1">
                <ext-link xmlns:xlink="http://www.w3.org/1999/xlink" ext-link-type="gen" xlink:href="MK477992" xlink:type="simple">MK477992</ext-link>
              </td><td rowspan="1" colspan="1">Colombia (Pacific) Paratype (INV EQU4234)</td><td rowspan="1" colspan="1">
                <bold>This study</bold>
              </td></tr><tr><td rowspan="2" colspan="1"><tp:taxon-name><tp:taxon-name-part taxon-name-part-type="genus" reg="Holothuria">H.</tp:taxon-name-part> (<tp:taxon-name-part taxon-name-part-type="subgenus" reg="Mertensiothuria">M.</tp:taxon-name-part>) <tp:taxon-name-part taxon-name-part-type="species" reg="viridiaurantia">viridiaurantia</tp:taxon-name-part></tp:taxon-name> sp. nov.*</td><td rowspan="1" colspan="1">
                <ext-link xmlns:xlink="http://www.w3.org/1999/xlink" ext-link-type="gen" xlink:href="JN207616" xlink:type="simple">JN207616</ext-link>
              </td><td rowspan="1" colspan="1">
                <ext-link xmlns:xlink="http://www.w3.org/1999/xlink" ext-link-type="gen" xlink:href="JN207515" xlink:type="simple">JN207515</ext-link>
              </td><td rowspan="1" colspan="1">Mexico</td><td rowspan="1" colspan="1">
                <xref ref-type="bibr" rid="B14">Honey-Escandón et al. 2012</xref>
              </td></tr><tr><td rowspan="1" colspan="1">
                <ext-link xmlns:xlink="http://www.w3.org/1999/xlink" ext-link-type="gen" xlink:href="KP780302" xlink:type="simple">KP780302</ext-link>
              </td><td rowspan="1" colspan="1">–</td><td rowspan="1" colspan="1">India</td><td rowspan="1" colspan="1">Deepa and Bijukumar, unp.</td></tr><tr><td rowspan="6" colspan="1">
                <tp:taxon-name><tp:taxon-name-part taxon-name-part-type="genus" reg="Holothuria">H.</tp:taxon-name-part> (<tp:taxon-name-part taxon-name-part-type="subgenus" reg="Mertensiothuria">M.</tp:taxon-name-part>) <tp:taxon-name-part taxon-name-part-type="species" reg="hilla">hilla</tp:taxon-name-part></tp:taxon-name>
              </td><td rowspan="1" colspan="1">
                <ext-link xmlns:xlink="http://www.w3.org/1999/xlink" ext-link-type="gen" xlink:href="MK477996" xlink:type="simple">MK477996</ext-link>
              </td><td rowspan="1" colspan="1">
                <ext-link xmlns:xlink="http://www.w3.org/1999/xlink" ext-link-type="gen" xlink:href="MK477994" xlink:type="simple">MK477994</ext-link>
              </td><td rowspan="1" colspan="1">Colombia (Pacific) (INV EQU4311)</td><td rowspan="1" colspan="1">This study</td></tr><tr><td rowspan="1" colspan="1">–</td><td rowspan="1" colspan="1">
                <ext-link xmlns:xlink="http://www.w3.org/1999/xlink" ext-link-type="gen" xlink:href="MK477993" xlink:type="simple">MK477993</ext-link>
              </td><td rowspan="1" colspan="1">Colombia (Pacific) (INV EQU4310)</td><td rowspan="1" colspan="1">This study</td></tr><tr><td rowspan="1" colspan="1">
                <ext-link xmlns:xlink="http://www.w3.org/1999/xlink" ext-link-type="gen" xlink:href="KX874337" xlink:type="simple">KX874337</ext-link>
              </td><td rowspan="1" colspan="1">
                <ext-link xmlns:xlink="http://www.w3.org/1999/xlink" ext-link-type="gen" xlink:href="KX856783" xlink:type="simple">KX856783</ext-link>
              </td><td rowspan="1" colspan="1">Mariana Islands, Guam</td><td rowspan="1" colspan="1">
                <xref ref-type="bibr" rid="B27">Miller et al. 2017</xref>
              </td></tr><tr><td rowspan="1" colspan="1">–</td><td rowspan="1" colspan="1">
                <ext-link xmlns:xlink="http://www.w3.org/1999/xlink" ext-link-type="gen" xlink:href="EU822442" xlink:type="simple">EU822442</ext-link>
              </td><td rowspan="1" colspan="1">–</td><td rowspan="1" colspan="1">Uthicke and Byrne, unp.</td></tr><tr><td rowspan="1" colspan="1">–</td><td rowspan="1" colspan="1">
                <ext-link xmlns:xlink="http://www.w3.org/1999/xlink" ext-link-type="gen" xlink:href="FJ223856" xlink:type="simple">FJ223856</ext-link>
              </td><td rowspan="1" colspan="1">Malaysia</td><td rowspan="1" colspan="1">
                <xref ref-type="bibr" rid="B17">Kamarul et al. 2006</xref>
              </td></tr><tr><td rowspan="1" colspan="1">–</td><td rowspan="1" colspan="1">
                <ext-link xmlns:xlink="http://www.w3.org/1999/xlink" ext-link-type="gen" xlink:href="FJ223864" xlink:type="simple">FJ223864</ext-link>
              </td><td rowspan="1" colspan="1">Malaysia</td><td rowspan="1" colspan="1">
                <xref ref-type="bibr" rid="B17">Kamarul et al. 2006</xref>
              </td></tr><tr><td rowspan="4" colspan="1">
                <tp:taxon-name><tp:taxon-name-part taxon-name-part-type="genus" reg="Holothuria">H.</tp:taxon-name-part> (<tp:taxon-name-part taxon-name-part-type="subgenus" reg="Merthensiothuria">M.</tp:taxon-name-part>) <tp:taxon-name-part taxon-name-part-type="species" reg="leucospilota">leucospilota</tp:taxon-name-part></tp:taxon-name>
              </td><td rowspan="1" colspan="1">
                <ext-link xmlns:xlink="http://www.w3.org/1999/xlink" ext-link-type="gen" xlink:href="JN207617" xlink:type="simple">JN207617</ext-link>
              </td><td rowspan="1" colspan="1">
                <ext-link xmlns:xlink="http://www.w3.org/1999/xlink" ext-link-type="gen" xlink:href="JN207541" xlink:type="simple">JN207541</ext-link>
              </td><td rowspan="1" colspan="1">Marshall Islands (Majuro)</td><td rowspan="1" colspan="1">
                <xref ref-type="bibr" rid="B14">Honey-Escandón et al. 2012</xref>
              </td></tr><tr><td rowspan="1" colspan="1">
                <ext-link xmlns:xlink="http://www.w3.org/1999/xlink" ext-link-type="gen" xlink:href="KC405566" xlink:type="simple">KC405566</ext-link>
              </td><td rowspan="1" colspan="1">
                <ext-link xmlns:xlink="http://www.w3.org/1999/xlink" ext-link-type="gen" xlink:href="KY986424" xlink:type="simple">KY986424</ext-link>
              </td><td rowspan="1" colspan="1">Pangkor Island, Malaysia</td><td rowspan="1" colspan="1">
                <xref ref-type="bibr" rid="B15">Kamarudin and Rehan 2015</xref>
              </td></tr><tr><td rowspan="1" colspan="1">
                <ext-link xmlns:xlink="http://www.w3.org/1999/xlink" ext-link-type="gen" xlink:href="KY986417" xlink:type="simple">KY986417</ext-link>
              </td><td rowspan="1" colspan="1">
                <ext-link xmlns:xlink="http://www.w3.org/1999/xlink" ext-link-type="gen" xlink:href="KY986423" xlink:type="simple">KY986423</ext-link>
              </td><td rowspan="1" colspan="1">Pangkor Island, Malaysia</td><td rowspan="1" colspan="1">
                <xref ref-type="bibr" rid="B15">Kamarudin and Rehan 2015</xref>
              </td></tr><tr><td rowspan="1" colspan="1">
                <ext-link xmlns:xlink="http://www.w3.org/1999/xlink" ext-link-type="gen" xlink:href="KC405565" xlink:type="simple">KC405565</ext-link>
              </td><td rowspan="1" colspan="1">
                <ext-link xmlns:xlink="http://www.w3.org/1999/xlink" ext-link-type="gen" xlink:href="KY986422" xlink:type="simple">KY986422</ext-link>
              </td><td rowspan="1" colspan="1">Pangkor Island, Malaysia</td><td rowspan="1" colspan="1">
                <xref ref-type="bibr" rid="B15">Kamarudin and Rehan 2015</xref>
              </td></tr><tr><td rowspan="2" colspan="1">
                <tp:taxon-name><tp:taxon-name-part taxon-name-part-type="genus" reg="Holothuria">H.</tp:taxon-name-part> (<tp:taxon-name-part taxon-name-part-type="subgenus" reg="Thymiosycia">T.</tp:taxon-name-part>) <tp:taxon-name-part taxon-name-part-type="species" reg="impatiens">impatiens</tp:taxon-name-part></tp:taxon-name>
              </td><td rowspan="1" colspan="1">
                <ext-link xmlns:xlink="http://www.w3.org/1999/xlink" ext-link-type="gen" xlink:href="MK477999" xlink:type="simple">MK477999</ext-link>
              </td><td rowspan="1" colspan="1">
                <ext-link xmlns:xlink="http://www.w3.org/1999/xlink" ext-link-type="gen" xlink:href="MK477995" xlink:type="simple">MK477995</ext-link>
              </td><td rowspan="1" colspan="1">Colombia (Pacific) (INV EQU4236)</td><td rowspan="1" colspan="1">This study</td></tr><tr><td rowspan="1" colspan="1">
                <ext-link xmlns:xlink="http://www.w3.org/1999/xlink" ext-link-type="gen" xlink:href="JN207632" xlink:type="simple">JN207632</ext-link>
              </td><td rowspan="1" colspan="1">
                <ext-link xmlns:xlink="http://www.w3.org/1999/xlink" ext-link-type="gen" xlink:href="JN207526" xlink:type="simple">JN207526</ext-link>
              </td><td rowspan="1" colspan="1">Mexico (Pacific)</td><td rowspan="1" colspan="1">
                <xref ref-type="bibr" rid="B14">Honey-Escandón et al. 2012</xref>
              </td></tr><tr><td rowspan="1" colspan="1">
                <tp:taxon-name><tp:taxon-name-part taxon-name-part-type="genus" reg="Holothuria">H.</tp:taxon-name-part> (<tp:taxon-name-part taxon-name-part-type="subgenus" reg="Thymiosycia">T.</tp:taxon-name-part>) <tp:taxon-name-part taxon-name-part-type="uncertainty-rank">aff.</tp:taxon-name-part> <tp:taxon-name-part taxon-name-part-type="species" reg="impatiens">impatiens</tp:taxon-name-part></tp:taxon-name>
              </td><td rowspan="1" colspan="1">–</td><td rowspan="1" colspan="1">
                <ext-link xmlns:xlink="http://www.w3.org/1999/xlink" ext-link-type="gen" xlink:href="FJ223857" xlink:type="simple">FJ223857</ext-link>
              </td><td rowspan="1" colspan="1">Malaysia</td><td rowspan="1" colspan="1">
                <xref ref-type="bibr" rid="B16">Kamarudin et al. 2010</xref>
              </td></tr><tr><td rowspan="1" colspan="1">
                <tp:taxon-name><tp:taxon-name-part taxon-name-part-type="genus" reg="Holothuria">H.</tp:taxon-name-part> (<tp:taxon-name-part taxon-name-part-type="subgenus" reg="Thymiosycia">T.</tp:taxon-name-part>) <tp:taxon-name-part taxon-name-part-type="species" reg="arenicola">arenicola</tp:taxon-name-part></tp:taxon-name>
              </td><td rowspan="1" colspan="1">
                <ext-link xmlns:xlink="http://www.w3.org/1999/xlink" ext-link-type="gen" xlink:href="JN207608" xlink:type="simple">JN207608</ext-link>
              </td><td rowspan="1" colspan="1">
                <ext-link xmlns:xlink="http://www.w3.org/1999/xlink" ext-link-type="gen" xlink:href="JN207556" xlink:type="simple">JN207556</ext-link>
              </td><td rowspan="1" colspan="1">Florida (USA)</td><td rowspan="1" colspan="1">
                <xref ref-type="bibr" rid="B14">Honey-Escandón et al. 2012</xref>
              </td></tr><tr><td rowspan="1" colspan="1">
                <italic><tp:taxon-name><tp:taxon-name-part taxon-name-part-type="genus" reg="Isostichopus">Isostichopus</tp:taxon-name-part> <tp:taxon-name-part taxon-name-part-type="species" reg="fuscus">fuscus</tp:taxon-name-part></tp:taxon-name></italic>
              </td><td rowspan="1" colspan="1">
                <ext-link xmlns:xlink="http://www.w3.org/1999/xlink" ext-link-type="gen" xlink:href="MK477908" xlink:type="simple">MK477908</ext-link>
              </td><td rowspan="1" colspan="1">
                <ext-link xmlns:xlink="http://www.w3.org/1999/xlink" ext-link-type="gen" xlink:href="MK477869" xlink:type="simple">MK477869</ext-link>
              </td><td rowspan="1" colspan="1">Panama (Pacific) IfTa210</td><td rowspan="1" colspan="1">
                <bold>This study</bold>
              </td></tr></tbody></table></table-wrap></tp:treatment-sec><ref-list><ref id="B14"><mixed-citation xmlns:xlink="http://www.w3.org/1999/xlink" xlink:type="simple"><person-group><name name-style="western"><surname>Honey-Escandón</surname><given-names>M</given-names></name><name name-style="western"><surname>Laguarda-Figueras</surname><given-names>A</given-names></name><name name-style="western"><surname>Solís-Marín</surname><given-names>FA</given-names></name></person-group> (<year>2012</year>) Molecular phylogeny of the subgenus <tp:taxon-name><tp:taxon-name-part taxon-name-part-type="genus">Holothuria</tp:taxon-name-part> (<tp:taxon-name-part taxon-name-part-type="subgenus">Selenkothuria</tp:taxon-name-part>)</tp:taxon-name> Deichmann, 1958 (<tp:taxon-name><tp:taxon-name-part taxon-name-part-type="class">Holothuroidea</tp:taxon-name-part></tp:taxon-name>: <tp:taxon-name><tp:taxon-name-part taxon-name-part-type="order">Aspidochirotida</tp:taxon-name-part></tp:taxon-name>). Zoological Journal of the Linnean Society 165, 109–120. <ext-link xlink:type="simple" ext-link-type="doi" xlink:href="10.1111/j.1096-3642.2011.00794.x">https://doi.org/10.1111/j.1096-3642.2011.00794.x</ext-link></mixed-citation></ref><ref id="B27"><mixed-citation xmlns:xlink="http://www.w3.org/1999/xlink" xlink:type="simple"><person-group><name name-style="western"><surname>Miller</surname><given-names>AK</given-names></name><name name-style="western"><surname>Kerr</surname><given-names>AM</given-names></name><name name-style="western"><surname>Paulay</surname><given-names>G</given-names></name><name name-style="western"><surname>Reich</surname><given-names>M</given-names></name><name name-style="western"><surname>Wilson</surname><given-names>NG</given-names></name><name name-style="western"><surname>Carvajal</surname><given-names>JI</given-names></name><name name-style="western"><surname>Rouse</surname><given-names>GW</given-names></name></person-group> (<year>2017</year>) <article-title>Molecular phylogeny of extant <tp:taxon-name><tp:taxon-name-part taxon-name-part-type="class">Holothuroidea</tp:taxon-name-part></tp:taxon-name> (<tp:taxon-name><tp:taxon-name-part taxon-name-part-type="phylum">Echinodermata</tp:taxon-name-part></tp:taxon-name>).</article-title><source>Molecular Phylogenetics and Evolution</source><volume>111</volume>: <fpage>110</fpage>–<lpage>131</lpage>. <ext-link xlink:type="simple" ext-link-type="doi" xlink:href="10.1016/j.ympev.2017.02.014">https://doi.org/10.1016/j.ympev.2017.02.014</ext-link></mixed-citation></ref><ref id="B17"><mixed-citation xmlns:xlink="http://www.w3.org/1999/xlink" xlink:type="simple"><person-group><name name-style="western"><surname>Kamarul</surname><given-names>RK</given-names></name><name name-style="western"><surname>Gires</surname><given-names>U</given-names></name><name name-style="western"><surname>Ridzwan</surname><given-names>H</given-names></name></person-group> (<year>2006</year>) Paraphyly of the Genus <italic><tp:taxon-name><tp:taxon-name-part taxon-name-part-type="genus">Holothuria</tp:taxon-name-part></tp:taxon-name></italic> (<tp:taxon-name><tp:taxon-name-part taxon-name-part-type="order">Aspidochirotida</tp:taxon-name-part></tp:taxon-name>: <tp:taxon-name><tp:taxon-name-part taxon-name-part-type="family">Holothuriidae</tp:taxon-name-part></tp:taxon-name>) as Inferred from 16S Mitochondrial rRNA Gene Sequences. Proceedings 8<sup>th</sup> National Symposium on Biology: Indigenous Biological Research for National Development. University Kebangsaan Malaysia (UKM), Malaysian Biotechnology Information Centre (MABIC) and Ministry of Natural Resources and Environment, Putrajaya, BB05, 1–6.</mixed-citation></ref><ref id="B15"><mixed-citation xmlns:xlink="http://www.w3.org/1999/xlink" xlink:type="simple"><person-group><name name-style="western"><surname>Kamarudin</surname><given-names>KM</given-names></name><name name-style="western"><surname>Rehan</surname><given-names>MM</given-names></name></person-group> (<year>2015</year>) <article-title>Morphological and Molecular Identification of <tp:taxon-name><tp:taxon-name-part taxon-name-part-type="genus">Holothuria</tp:taxon-name-part> (<tp:taxon-name-part taxon-name-part-type="subgenus">Merthensiothuria</tp:taxon-name-part>) <tp:taxon-name-part taxon-name-part-type="species">leucospilota</tp:taxon-name-part></tp:taxon-name> and <italic><tp:taxon-name><tp:taxon-name-part taxon-name-part-type="genus">Stichopus</tp:taxon-name-part> <tp:taxon-name-part taxon-name-part-type="species">horrens</tp:taxon-name-part></tp:taxon-name></italic> from Pangkor Island, Malaysia.</article-title><source>Tropical life science research</source><volume>26</volume>(<issue>1</issue>): <fpage>87</fpage>–<lpage>9</lpage>.</mixed-citation></ref><ref id="B16"><mixed-citation xmlns:xlink="http://www.w3.org/1999/xlink" xlink:type="simple"><person-group><name name-style="western"><surname>Kamarudin</surname><given-names>KR</given-names></name><name name-style="western"><surname>Hashim</surname><given-names>R</given-names></name><name name-style="western"><surname>Usup</surname><given-names>G</given-names></name></person-group> (<year>2010</year>) <article-title>Phylogeny of Sea Cucumber (<tp:taxon-name><tp:taxon-name-part taxon-name-part-type="phylum">Echinodermata</tp:taxon-name-part></tp:taxon-name>: <tp:taxon-name><tp:taxon-name-part taxon-name-part-type="class">Holothuroidea</tp:taxon-name-part></tp:taxon-name>) as Inferred from 16s Mitochondrial rRNA Gene Sequences.</article-title><source>Sains Malaysiana</source><volume>39</volume>(<issue>2</issue>): <fpage>209</fpage>–<lpage>218</lpage>.</mixed-citation></ref><ref id="B38"><mixed-citation xmlns:xlink="http://www.w3.org/1999/xlink" xlink:type="simple"><person-group><name name-style="western"><surname>Solís-Marín</surname><given-names>FA</given-names></name><name name-style="western"><surname>Arriaga-Ochoa</surname><given-names>JA</given-names></name><name name-style="western"><surname>Laguarda-Figueras</surname><given-names>A</given-names></name><name name-style="western"><surname>Frontana-Uribe</surname><given-names>SC</given-names></name><name name-style="western"><surname>Duran-Gonzalez</surname><given-names>A</given-names></name></person-group> (<year>2009</year>) <source>Holoturoideos (<tp:taxon-name><tp:taxon-name-part taxon-name-part-type="phylum">Echinodermata</tp:taxon-name-part></tp:taxon-name>: <tp:taxon-name><tp:taxon-name-part taxon-name-part-type="class">Holothuroidea</tp:taxon-name-part></tp:taxon-name>) del Golfo de California.</source><publisher-name>Jimenez Editores e Impresores</publisher-name>, <publisher-loc>Distrito Federal, Mexico</publisher-loc>, <size units="page">177 pp</size>.</mixed-citation></ref><ref id="B36"><mixed-citation xmlns:xlink="http://www.w3.org/1999/xlink" xlink:type="simple"><person-group><name name-style="western"><surname>Santos-Beltrán</surname><given-names>C</given-names></name><name name-style="western"><surname>Salazar-Silva</surname><given-names>P</given-names></name></person-group> (<year>2011</year>) <article-title>Holoturoideos (<tp:taxon-name><tp:taxon-name-part taxon-name-part-type="phylum">Echinodermata</tp:taxon-name-part></tp:taxon-name>: <tp:taxon-name><tp:taxon-name-part taxon-name-part-type="class">Holothuroidea</tp:taxon-name-part></tp:taxon-name>) de playas rocosas, zona norte de Bahía de Banderas, Nayarit, México.</article-title><source>Ciencia y Mar</source><volume>15</volume>(<issue>45</issue>): <fpage>3</fpage>–<lpage>11</lpage>.</mixed-citation></ref><ref id="B39"><mixed-citation xmlns:xlink="http://www.w3.org/1999/xlink" xlink:type="simple"><person-group><name name-style="western"><surname>Sotelo-Casas</surname><given-names>RC</given-names></name><name name-style="western"><surname>Cúpul-Magaña</surname><given-names>AL</given-names></name><name name-style="western"><surname>Solís-Marín</surname><given-names>FA</given-names></name><name name-style="western"><surname>Rodríguez-Troncoso</surname><given-names>AP</given-names></name></person-group> (<year>2015</year>) <article-title>New records of sea cucumbers (<tp:taxon-name><tp:taxon-name-part taxon-name-part-type="phylum">Echinodermata</tp:taxon-name-part></tp:taxon-name>: <tp:taxon-name><tp:taxon-name-part taxon-name-part-type="class">Holothuroidea</tp:taxon-name-part></tp:taxon-name>) at Islas Marietas, Central Mexican Pacific.</article-title><source>Marine Biodiversity Records</source><volume>8</volume>: <fpage>1</fpage>–<lpage>8</lpage>. <ext-link xlink:type="simple" ext-link-type="doi" xlink:href="10.1017/S1755267215000810">https://doi.org/10.1017/S1755267215000810</ext-link></mixed-citation></ref><ref id="B29"><mixed-citation xmlns:xlink="http://www.w3.org/1999/xlink" xlink:type="simple"><person-group><name name-style="western"><surname>Molina</surname><given-names>L</given-names></name><name name-style="western"><surname>Roca</surname><given-names>K</given-names></name><name name-style="western"><surname>Pino</surname><given-names>Y</given-names></name><name name-style="western"><surname>Borrero-Pérez</surname><given-names>GH</given-names></name><name name-style="western"><surname>Vergara-Chen</surname><given-names>C</given-names></name></person-group> (<year>2015</year>) Algunas Especies de Pepinos de Mar (<tp:taxon-name><tp:taxon-name-part taxon-name-part-type="phylum">Echinodermata</tp:taxon-name-part></tp:taxon-name>: <tp:taxon-name><tp:taxon-name-part taxon-name-part-type="class">Holothuroidea</tp:taxon-name-part></tp:taxon-name>) de Zonas Rocosas Intermareales del Pacífico de Panamá. 68<sup>th</sup> Annual Gulf and Caribbean Fisheries Institute Meeting, 179 pp.</mixed-citation></ref><ref id="B10"><mixed-citation xmlns:xlink="http://www.w3.org/1999/xlink" xlink:type="simple"><person-group><name name-style="western"><surname>Dolorosa</surname><given-names>RG</given-names></name><name name-style="western"><surname>Salazar</surname><given-names>CB</given-names></name><name name-style="western"><surname>Delfin</surname><given-names>MYV</given-names></name><name name-style="western"><surname>Paduga1</surname><given-names>JR</given-names></name><name name-style="western"><surname>Balisco</surname><given-names>RAT</given-names></name></person-group> (<year>2017</year>) <article-title>Sea cucumber fisheries in Rasa Island Wildlife Sanctuary, Narra, Palawan, Philippines.</article-title><source>SPC Beche-de-mer Information Bulletin</source><volume>37</volume>: <fpage>9</fpage>–<lpage>20</lpage>.</mixed-citation></ref><ref id="B32"><mixed-citation xmlns:xlink="http://www.w3.org/1999/xlink" xlink:type="simple"><person-group><name name-style="western"><surname>Purcell</surname><given-names>SW</given-names></name><name name-style="western"><surname>Samyn</surname><given-names>Y</given-names></name><name name-style="western"><surname>Conand</surname><given-names>C</given-names></name></person-group> (<year>2012</year>) <source>Commercially important sea cucumbers of the World. FAO Species Catalogue for Fishery Purposes. No. 6.</source><publisher-name>Food and Agriculture Organization of the United Nations</publisher-name>, <publisher-loc>Rome</publisher-loc>, <size units="page">223 pp</size>.</mixed-citation></ref><ref id="B26"><mixed-citation xmlns:xlink="http://www.w3.org/1999/xlink" xlink:type="simple"><person-group><name name-style="western"><surname>Michonneau</surname><given-names>F</given-names></name></person-group> (<year>2015</year>) Cryptic and not-so-cryptic species in the complex <tp:taxon-name><tp:taxon-name-part taxon-name-part-type="genus">Holothuria</tp:taxon-name-part> (<tp:taxon-name-part taxon-name-part-type="subgenus">Thymiosycia</tp:taxon-name-part>) <tp:taxon-name-part taxon-name-part-type="species">impatiens</tp:taxon-name-part></tp:taxon-name> (Forsskal, 1775) (<tp:taxon-name><tp:taxon-name-part taxon-name-part-type="phylum">Echinodermata</tp:taxon-name-part></tp:taxon-name>: <tp:taxon-name><tp:taxon-name-part taxon-name-part-type="class">Holothuroidea</tp:taxon-name-part></tp:taxon-name>). bioRxiv (The preprint server for biology). <ext-link xlink:type="simple" ext-link-type="doi" xlink:href="10.1101/014225">https://doi.org/10.1101/014225</ext-link></mixed-citation></ref><ref id="B5"><mixed-citation xmlns:xlink="http://www.w3.org/1999/xlink" xlink:type="simple"><person-group><name name-style="western"><surname>Clark</surname><given-names>HL</given-names></name></person-group> (<year>1922</year>) <article-title>The holothurians of the genus <italic><tp:taxon-name><tp:taxon-name-part taxon-name-part-type="genus">Stichopus</tp:taxon-name-part></tp:taxon-name></italic>.</article-title><source>Bulletin of the Museum of Comparative Zoology at Harvard College</source><volume>65</volume>(<issue>3</issue>): <fpage>39</fpage>–<lpage>73</lpage>.</mixed-citation></ref><ref id="B34"><mixed-citation xmlns:xlink="http://www.w3.org/1999/xlink" xlink:type="simple"><person-group><name name-style="western"><surname>Samyn</surname><given-names>Y</given-names></name><name name-style="western"><surname>Massin</surname><given-names>C</given-names></name></person-group> (<year>2003</year>) <article-title>The holothurian <tp:taxon-name><tp:taxon-name-part taxon-name-part-type="infraspecific-rank">subgenus</tp:taxon-name-part> <tp:taxon-name-part taxon-name-part-type="subgenus">Mertensiothuria</tp:taxon-name-part></tp:taxon-name> (<tp:taxon-name><tp:taxon-name-part taxon-name-part-type="order">Aspidochirotida</tp:taxon-name-part></tp:taxon-name>: <tp:taxon-name><tp:taxon-name-part taxon-name-part-type="family">Holothuriidae</tp:taxon-name-part></tp:taxon-name>) revisited.</article-title><source>Journal of Natural History</source><volume>37</volume>(<issue>20</issue>): <fpage>2487</fpage>–<lpage>2519</lpage>. <ext-link xlink:type="simple" ext-link-type="doi" xlink:href="10.1080/00222930210144334">https://doi.org/10.1080/00222930210144334</ext-link></mixed-citation></ref></ref-list></tp:taxon-treatment>
